# Supplementary material for: Synthesis, crystal structure and Hirshfeld surface analysis of the two-dimensional hydrogen-bonded network [TCNQ-H2]2+[AsF6]2−
Source: Acta Crystallogr E Crystallogr Commun. 2025 Aug 15;81(Pt 9):840–3. doi: 10.1107/S2056989025007108 (PMC12412695; doi:10.1107/S2056989025007108)
Supplement: Supplementary file 1 [file e-81-00840-sup1.cif]

##############################################################################
#                                                                            #
# This CIF contains the data in a paper accepted for publication in          #
# Acta Crystallographica Section E. It conforms to the requirements of       #
# Notes for Authors for Acta Crystallographica Section E, and has been       #
# peer reviewed under the auspices of the IUCr Commission on Journals.       #
#                                                                            #
# Full details of the Crystallographic Information File format               #
# are given in the paper "The Crystallographic Information File (CIF):       #
# a New Standard Archive File for Crystallography" by S. R. Hall, F. H.      #
# Allen and I. D. Brown [Acta Cryst. (1991), A47, 655-685].                  #
#                                                                            #
# The current version of the core CIF dictionary is obtainable from          #
# ftp://ftp.iucr.org/pub/cif_core.dic.                                       #
#                                                                            #
# Software is freely available for graphical display of the structure(s)     #
# in this CIF. For information consult the CIF software page                 #
# http://www.iucr.org/resources/cif/software.                                #
#                                                                            #
# This file may be used for bona fide research purposes within the           #
# scientific community so long as proper attribution is given to the journal # 
# article from which it was obtained.                                        #
#                                                                            #
##############################################################################
data_I
_audit_creation_method
;FinalCif V144 by Daniel Kratzert, Freiburg 2025,
https://dkratzert.de/finalcif.html
;
_journal_date_recd_electronic     2024-07-17
_journal_date_accepted     2025-08-07
_journal_name_full     'Acta Crystallographica, Section E'
_journal_year     2025
_journal_volume     81
_journal_issue      9
_journal_page_first     0
_journal_page_last     0
_journal_paper_category     GM
_journal_paper_doi     10.1107/S2056989025007108
_journal_coeditor_code     DJ2080
_publ_contact_author_name     'Moritz Malischewski'
_publ_contact_author_address
;
Fabeckstr. 34
14195 Berlin
Germany
;
_publ_contact_author_email     moritz.malischewski@fu-berlin.de
_publ_contact_author_fax     ?
_publ_contact_author_phone     ?
_publ_section_title
;
Synthesis, crystal structure and Hirshfeld surface analysis of the
two-dimensional hydrogen-bonded network [TCNQ-H~2~]^2+^[AsF~6~]^-^~2~
;
_publ_section_title_footnote     .
loop_
    _publ_author_name
    _publ_author_footnote
    _publ_author_address
    'Sellin, Malte' .
;
Freie Universit\"at Berlin, Institut f\"ur Chemie und Biochemie - Anorganische
Chemie, Fabeckstrasse 34-36, 14195 Berlin,
Germany
;
    'Rupf, Susanne Margot' .
;
Freie Universit\"at Berlin, Institut f\"ur Chemie und Biochemie - Anorganische
Chemie, Fabeckstrasse 34-36, 14195 Berlin,
Germany
;
    'Malischewski, Moritz' .
;
Freie Universit\"at Berlin, Institut f\"ur Chemie und Biochemie - Anorganische
Chemie, Fabeckstrasse 34-36, 14195 Berlin,
Germany
;
_publ_section_synopsis
;
Tetracyanoquinodimethane (TCNQ - C~12~H~4~N~4~) can be doubly protonated by the
superacid HF/AsF~5~ to give crystals of [C~12~H~6~N~4~]^2+^[AsF~6~]^-^~2~.
;
_chemical_name_systematic
;
2-[4-(Dicyanomethyl)cyclohexa-2,5-dien-1-yl]propanebis(nitrilium)
bis(hexafluoridoarsenate)
;
_chemical_name_common     ?
_chemical_formula_moiety     'C12 H6 N4 2+, 2(As F6 -)'
_chemical_formula_sum     'C12 H6 As2 F12 N4'
_chemical_formula_iupac     'C12 H6 N4 2+, 2As F6 -'
_chemical_formula_weight     584.05
_chemical_melting_point     ?
_space_group_crystal_system     orthorhombic
_space_group_name_H-M_alt     'C m c e'
_space_group_name_Hall     '-C 2bc 2'
loop_
    _space_group_symop_operation_xyz
    'x, y, z'
    '-x, -y+1/2, z+1/2'
    '-x, y+1/2, -z+1/2'
    'x, -y, -z'
    'x+1/2, y+1/2, z'
    '-x+1/2, -y+1, z+1/2'
    '-x+1/2, y+1, -z+1/2'
    'x+1/2, -y+1/2, -z'
    '-x, -y, -z'
    'x, y-1/2, -z-1/2'
    'x, -y-1/2, z-1/2'
    '-x, y, z'
    '-x+1/2, -y+1/2, -z'
    'x+1/2, y, -z-1/2'
    'x+1/2, -y, z-1/2'
    '-x+1/2, y+1/2, z'
_cell_length_a     11.3963(4)
_cell_length_b     20.9925(9)
_cell_length_c     7.6198(3)
_cell_angle_alpha     90
_cell_angle_beta     90
_cell_angle_gamma     90
_cell_volume     1822.94(12)
_cell_formula_units_Z     4
_cell_measurement_reflns_used     9847
_cell_measurement_theta_min     3.30
_cell_measurement_theta_max     26.40
_cell_measurement_temperature     100.0
_exptl_crystal_description     block
_exptl_crystal_colour     yellow
_exptl_crystal_size_max     0.355
_exptl_crystal_size_mid     0.179
_exptl_crystal_size_min     0.108
_exptl_crystal_density_diffrn     2.128
_exptl_crystal_density_meas     ?
_exptl_crystal_density_method     ?
_exptl_crystal_F_000     1120
_exptl_absorpt_coefficient_mu     3.791
_exptl_absorpt_correction_type     multi-scan
_exptl_absorpt_process_details
;
(<i>SADABS-2016/1</i>; Krause et al., 2015)
;
_exptl_absorpt_correction_T_min     0.6354
_exptl_absorpt_correction_T_max     0.7451
_exptl_special_details     ?
_diffrn_ambient_temperature     100.0
_diffrn_source     ?
_diffrn_source_voltage     ?
_diffrn_source_current     ?
_diffrn_radiation_type     MoK\a
_diffrn_radiation_wavelength     0.71073
_diffrn_radiation_monochromator     ?
_diffrn_measurement_device_type     'Bruker APEXII CCD'
_diffrn_measurement_device     ?
_diffrn_measurement_method     '\f and \w scans'
_diffrn_detector     ?
_diffrn_measurement_specimen_support     ?
_diffrn_detector_area_resol_mean     ?
_diffrn_reflns_number     3524
_diffrn_reflns_av_R_equivalents     0.0130
_diffrn_reflns_av_unetI/netI     0.0091
_diffrn_reflns_theta_min     3.304
_diffrn_reflns_theta_max     26.417
_diffrn_reflns_theta_full     25.242
_diffrn_measured_fraction_theta_max     0.995
_diffrn_measured_fraction_theta_full     0.995
_diffrn_reflns_limit_h_min     -12
_diffrn_reflns_limit_h_max     14
_diffrn_reflns_limit_k_min     -26
_diffrn_reflns_limit_k_max     12
_diffrn_reflns_limit_l_min     -9
_diffrn_reflns_limit_l_max     9
_diffrn_standards_number     0
_diffrn_radiation_probe     ?
_refine_special_details
                 'Hydrogen atoms at the nitrogen nuclei were refined in PART -1'
_reflns_number_total     985
_reflns_number_gt     976
_reflns_threshold_expression     'I > 2\s(I)'
_refine_ls_structure_factor_coef     Fsqd
_refine_ls_matrix_type     full
_refine_ls_R_factor_all     0.0191
_refine_ls_R_factor_gt     0.0189
_refine_ls_wR_factor_gt     0.0472
_refine_ls_wR_factor_ref     0.0473
_refine_ls_goodness_of_fit_ref     1.117
_refine_ls_restrained_S_all     1.117
_refine_ls_number_reflns     985
_refine_ls_number_parameters     84
_refine_ls_number_restraints     0
_refine_ls_hydrogen_treatment     refall
_refine_ls_weighting_scheme     calc
_refine_ls_weighting_details
              'w=1/[\s^2^(Fo^2^)+(0.0178P)^2^+4.2420P] where P=(Fo^2^+2Fc^2^)/3'
_atom_sites_solution_hydrogens     difmap
_atom_sites_solution_primary     direct
_atom_sites_solution_secondary     ?
_refine_ls_shift/su_max     0.001
_refine_ls_shift/su_mean     0.000
_refine_diff_density_max     0.397
_refine_diff_density_min     -0.429
_refine_ls_extinction_method     none
_refine_ls_extinction_coef     .
loop_
    _atom_type_symbol
    _atom_type_description
    _atom_type_scat_dispersion_real
    _atom_type_scat_dispersion_imag
    _atom_type_scat_source
    'C' 'C' 0.0033 0.0016
                         'International Tables Vol C Tables 4.2.6.8 and 6.1.1.4'
    'H' 'H' 0.0000 0.0000
                         'International Tables Vol C Tables 4.2.6.8 and 6.1.1.4'
    'As' 'As' 0.0499 2.0058
                         'International Tables Vol C Tables 4.2.6.8 and 6.1.1.4'
    'F' 'F' 0.0171 0.0103
                         'International Tables Vol C Tables 4.2.6.8 and 6.1.1.4'
    'N' 'N' 0.0061 0.0033
                         'International Tables Vol C Tables 4.2.6.8 and 6.1.1.4'
_computing_data_collection
;
APEX3 (Bruker, 2018)
;
_computing_cell_refinement
;
SAINT V8.38A (Bruker, 2018)
;
_computing_data_reduction
;
SAINT V8.38A (Bruker, 2018)
;
_computing_structure_solution
;
<i>SHELXT2014/5</i> (Sheldrick, 2015a)
;
_computing_structure_refinement
;
SHELXL  (Sheldrick, 2015b)
;
_computing_molecular_graphics
;
Olex2 1.3 (Dolomanov <i>et al.</i>,  2009)
;
_computing_publication_material
;
Olex2 1.3 (Dolomanov <i>et al.</i>,  2009)
;
loop_
    _atom_site_type_symbol
    _atom_site_label
    _atom_site_fract_x
    _atom_site_fract_y
    _atom_site_fract_z
    _atom_site_U_iso_or_equiv
    _atom_site_adp_type
    _atom_site_calc_flag
    _atom_site_occupancy
    _atom_site_disorder_assembly
    _atom_site_disorder_group
    As As01 0.500000 0.62594(2) 0.48213(3) 0.01821(10) Uani d 1 . .
    F F2 0.60728(10) 0.59600(6) 0.61714(15) 0.0336(3) Uani d 1 . .
    F F1 0.500000 0.55815(8) 0.3601(2) 0.0402(5) Uani d 1 . .
    F F4 0.39438(12) 0.65848(7) 0.34763(15) 0.0399(3) Uani d 1 . .
    F F3 0.500000 0.69499(8) 0.6063(2) 0.0392(5) Uani d 1 . .
    C C2 0.500000 0.63170(11) -0.0275(3) 0.0133(5) Uani d 1 . .
    C C3 0.500000 0.56661(11) -0.0157(3) 0.0130(4) Uani d 1 . .
    C C4 0.39021(14) 0.53182(8) -0.0085(2) 0.0147(3) Uani d 1 . .
    H H4 0.3230(18) 0.5540(9) -0.014(2) 0.014(5) Uiso d 1 . .
    C C1 0.39634(15) 0.66974(8) -0.0308(2) 0.0153(3) Uani d 1 . .
    N N01 0.32043(14) 0.70440(7) -0.0314(2) 0.0212(3) Uani d 1 . .
    H H01 0.274(4) 0.7358(18) -0.014(6) 0.017(11) Uiso d 0.5 A -1
loop_
    _atom_site_aniso_label
    _atom_site_aniso_U_11
    _atom_site_aniso_U_22
    _atom_site_aniso_U_33
    _atom_site_aniso_U_12
    _atom_site_aniso_U_13
    _atom_site_aniso_U_23
    As01 0.02267(16) 0.02017(15) 0.01179(14) 0.000 0.000 0.00001(9)
    F2 0.0290(6) 0.0535(8) 0.0182(5) 0.0138(6) -0.0012(5) 0.0026(5)
    F1 0.0777(14) 0.0240(8) 0.0189(8) 0.000 0.000 -0.0067(7)
    F4 0.0408(7) 0.0594(9) 0.0194(6) 0.0183(6) -0.0044(5) 0.0050(6)
    F3 0.0748(14) 0.0217(8) 0.0211(8) 0.000 0.000 -0.0023(7)
    C2 0.0162(11) 0.0125(11) 0.0113(10) 0.000 0.000 -0.0006(8)
    C3 0.0159(11) 0.0139(11) 0.0092(10) 0.000 0.000 -0.0006(8)
    C4 0.0115(8) 0.0166(8) 0.0160(8) 0.0022(7) 0.0000(6) 0.0002(6)
    C1 0.0208(9) 0.0103(7) 0.0150(8) -0.0040(7) 0.0005(6) 0.0001(6)
    N01 0.0226(8) 0.0144(7) 0.0267(8) 0.0042(7) 0.0015(6) 0.0005(6)
_geom_special_details
;
 All esds (except the esd in the dihedral angle between two l.s. planes)
 are estimated using the full covariance matrix.  The cell esds are taken
 into account individually in the estimation of esds in distances, angles
 and torsion angles; correlations between esds in cell parameters are only
 used when they are defined by crystal symmetry.  An approximate (isotropic)
 treatment of cell esds is used for estimating esds involving l.s. planes.
;
loop_
    _geom_bond_atom_site_label_1
    _geom_bond_atom_site_label_2
    _geom_bond_site_symmetry_2
    _geom_bond_distance
    _geom_bond_publ_flag
    As01 F2 . 1.7170(11) ?
    As01 F2 12_655 1.7170(11) ?
    As01 F1 . 1.6999(16) ?
    As01 F4 12_655 1.7221(12) ?
    As01 F4 . 1.7221(12) ?
    As01 F3 . 1.7312(17) ?
    C2 C3 . 1.369(3) ?
    C2 C1 12_655 1.426(2) ?
    C2 C1 . 1.426(2) ?
    C3 C4 12_655 1.450(2) ?
    C3 C4 . 1.450(2) ?
    C4 C4 4_565 1.342(3) ?
    C4 H4 . 0.90(2) ?
    C1 N01 . 1.130(2) ?
    N01 H01 . 0.86(4) ?
loop_
    _geom_angle_atom_site_label_1
    _geom_angle_atom_site_label_2
    _geom_angle_atom_site_label_3
    _geom_angle_site_symmetry_1
    _geom_angle_site_symmetry_3
    _geom_angle
    _geom_angle_publ_flag
    F2 As01 F2 12_655 . 90.80(8) ?
    F2 As01 F4 12_655 12_655 178.08(7) ?
    F2 As01 F4 . 12_655 90.23(6) ?
    F2 As01 F4 12_655 . 90.24(6) ?
    F2 As01 F4 . . 178.08(7) ?
    F2 As01 F3 12_655 . 88.79(6) ?
    F2 As01 F3 . . 88.80(6) ?
    F1 As01 F2 . . 91.22(6) ?
    F1 As01 F2 . 12_655 91.22(6) ?
    F1 As01 F4 . 12_655 90.37(6) ?
    F1 As01 F4 . . 90.37(6) ?
    F1 As01 F3 . . 179.98(8) ?
    F4 As01 F4 12_655 . 88.68(9) ?
    F4 As01 F3 12_655 . 89.61(6) ?
    F4 As01 F3 . . 89.61(6) ?
    C3 C2 C1 . 12_655 124.05(10) ?
    C3 C2 C1 . . 124.05(10) ?
    C1 C2 C1 12_655 . 111.9(2) ?
    C2 C3 C4 . . 120.34(11) ?
    C2 C3 C4 . 12_655 120.34(11) ?
    C4 C3 C4 12_655 . 119.3(2) ?
    C3 C4 H4 . . 118.3(13) ?
    C4 C4 C3 4_565 . 120.34(11) ?
    C4 C4 H4 4_565 . 121.4(13) ?
    N01 C1 C2 . . 173.94(18) ?
    C1 N01 H01 . . 166(3) ?
loop_
    _geom_torsion_atom_site_label_1
    _geom_torsion_atom_site_label_2
    _geom_torsion_atom_site_label_3
    _geom_torsion_atom_site_label_4
    _geom_torsion_site_symmetry_1
    _geom_torsion_site_symmetry_2
    _geom_torsion_site_symmetry_3
    _geom_torsion_site_symmetry_4
    _geom_torsion
    _geom_torsion_publ_flag
    C2 C3 C4 C4 . . . 4_565 -178.0(2) ?
    C4 C3 C4 C4 12_655 . . 4_565 1.4(4) ?
    C1 C2 C3 C4 . . . 12_655 -178.36(18) ?
    C1 C2 C3 C4 . . . . 1.0(3) ?
    C1 C2 C3 C4 12_655 . . . 178.36(18) ?
    C1 C2 C3 C4 12_655 . . 12_655 -1.0(3) ?
loop_
    _geom_hbond_atom_site_label_D
    _geom_hbond_atom_site_label_H
    _geom_hbond_atom_site_label_A
    _geom_hbond_site_symmetry_A
    _geom_hbond_distance_DH
    _geom_hbond_distance_HA
    _geom_hbond_distance_DA
    _geom_hbond_angle_DHA
    N01 H01 N01 13_565 0.86(4) 1.69(4) 2.544(2) 177(7)
_shelx_space_group_comment
;
The symmetry employed for this shelxl refinement is uniquely defined
by the following loop, which should always be used as a source of
symmetry information in preference to the above space-group names.
They are only intended as comments.
;
_shelx_estimated_absorpt_T_min     ?
_shelx_estimated_absorpt_T_max     ?
_shelx_hkl_file
;
   0   0  -1    0.10    0.20
   0   0  -3    1.40    0.40
   0   0  -4 1026.00    8.00
   0   0  -5    8.80    0.70
   0   0  -6 4198.68   29.00
   0   0  -7    6.20    0.90
   0   0  -8 2011.10   18.30
   0   0  -9    0.70    1.20
   1   1   9   80.39    4.50
   1   1   8 1531.95   17.80
   1   1   7  515.35    7.10
   1   1   6 1365.96   17.90
   1   1   5   38.70    1.40
   1   1   4  191.78    3.60
   1   1   3 1275.97   20.10
   1   1   2  475.25    7.90
   1   1   1 2243.68   46.30
   1   1   0    0.10    0.10
   1   1  -1 2402.66   13.80
   1   1  -2  497.25    3.70
   1   1  -3 1269.77    8.50
   1   1  -4  184.18    1.90
   1   1  -5   36.00    1.10
   1   1  -6 1346.17    9.90
   1   1  -7  515.15    5.50
   1   1  -8 1540.35   14.60
   1   1  -9   83.79    2.70
   2   2   9  491.65   12.10
   2   2   8   13.30    2.50
   2   2   7  807.62   15.70
   2   2   6   87.19    3.70
   2   2   5  230.88    8.20
   2   2   4   86.69    4.40
   2   2   3   82.19    2.70
   2   2   2  219.18    3.40
   2   2   1  104.59    1.20
   2   2   0  507.45    3.00
   2   2  -1  105.79    0.90
   2   2  -2  221.08    1.70
   2   2  -3   87.09    1.10
   2   2  -4   87.09    1.20
   2   2  -5  232.28    2.50
   2   2  -6   78.29    1.90
   2   2  -7  777.62    7.70
   2   2  -8   14.50    1.80
   2   2  -9  450.65    6.70
   3   3   9  120.89    4.40
   3   3   8  472.35   12.90
   3   3   7  102.99    3.70
   3   3   6  214.48    6.10
   3   3   5  694.53   12.80
   3   3   4  812.22   11.20
   3   3   3 3327.27   40.20
   3   3   2 2356.36   24.90
   3   3   1 2963.10   20.20
   3   3   0    0.40    0.20
   3   3  -1 2990.00   16.50
   3   3  -2 2396.76   13.50
   3   3  -3 3404.76   19.60
   3   3  -4  806.12    5.40
   3   3  -5  673.23    5.10
   3   3  -6  207.18    2.60
   3   3  -7   96.59    2.90
   3   3  -8  465.55    8.10
   3   3  -9  125.49    3.50
   4   4   9    4.50    1.90
   4   4   8  230.98    5.70
   4   4   7  199.08    4.90
   4   4   6 1074.79   15.20
   4   4   5  834.72   12.20
   4   4   4 6011.10   72.29
   4   4   3  537.05    7.70
   4   4   2 5485.45   50.39
   4   4   1 1740.53   11.60
   4   4   0 1253.77    7.20
   4   4  -1 1773.82   10.50
   4   4  -2 5489.05   30.10
   4   4  -3  536.35    3.90
   4   4  -4 5974.70   34.10
   4   4  -5  834.02    5.90
   4   4  -6 1077.89    8.80
   4   4  -7  197.78    3.40
   4   4  -8  233.88    4.70
   4   4  -9    2.60    1.80
   5   5   8   35.80    2.70
   5   5   7  100.99    3.70
   5   5   6  526.25    8.70
   5   5   5 1107.09   15.20
   5   5   4  446.96    7.00
   5   5   3 1053.49   14.20
   5   5   2  732.03    6.50
   5   5   1   60.69    1.10
   5   5   0    0.60    0.40
   5   5  -1   60.59    1.00
   5   5  -2  720.93    5.10
   5   5  -3 1037.30    6.70
   5   5  -4  450.35    3.80
   5   5  -5 1106.09    8.20
   5   5  -6  535.75    5.30
   5   5  -7  101.79    2.70
   5   5  -8   39.40    2.40
   6   6   8    4.90    1.80
   6   6   7  292.57    6.20
   6   6   6  159.68    4.20
   6   6   5  580.44    9.00
   6   6   4   57.29    3.30
   6   6   3  513.55    8.30
   6   6   2   11.50    0.70
   6   6   1   52.39    1.20
   6   6   0  165.38    1.80
   6   6  -1   54.99    1.10
   6   6  -2   11.30    0.70
   6   6  -3  513.85    4.00
   6   6  -4   61.49    1.50
   6   6  -5  607.94    6.30
   6   6  -6  165.48    3.30
   6   6  -7  298.77    4.60
   6   6  -8    2.10    1.40
   7   7   7  182.68    5.20
   7   7   6  201.78    4.80
   7   7   5  559.44   11.30
   7   7   4  159.18    5.10
   7   7   3 1006.80    9.60
   7   7   2   92.79    1.50
   7   7   1  767.02    6.40
   7   7   0    0.80    0.60
   7   7  -1  769.62    5.40
   7   7  -2   91.99    1.50
   7   7  -3 1013.00    7.00
   7   7  -4  165.78    2.60
   7   7  -5  559.94    7.00
   7   7  -6  210.58    4.20
   7   7  -7  186.88    3.80
   8   8   7   96.09    5.10
   8   8   6  430.06   10.00
   8   8   5  180.08    6.00
   8   8   4 1117.19   16.10
   8   8   3   18.40    1.20
   8   8   2 1445.16   11.60
   8   8   1   99.69    2.20
   8   8   0 1445.56   11.00
   8   8  -1   97.09    1.60
   8   8  -2 1462.05   10.00
   8   8  -3   14.40    1.10
   8   8  -4 1124.29    9.30
   8   8  -5  174.88    3.80
   8   8  -6  422.66    5.90
   8   8  -7   81.69    3.10
   9   9   6   84.09    5.30
   9   9   5  292.97    8.10
   9   9   4  179.58    4.70
   9   9   3 1015.30    8.70
   9   9   2  399.46    4.40
   9   9   1 1003.90    9.50
   9   9   0    0.90    0.90
   9   9  -1 1006.40    9.10
   9   9  -2  411.46    4.50
   9   9  -3 1049.30    9.30
   9   9  -4  181.98    3.70
   9   9  -5  304.87    5.90
   9   9  -6   96.59    3.50
  10  10   5  259.47    8.10
  10  10   4   64.79    2.90
  10  10   3  107.19    2.50
  10  10   2   12.50    1.50
  10  10   1    2.70    1.50
  10  10   0   21.20    1.50
  10  10  -1    4.30    1.50
  10  10  -2   13.00    1.40
  10  10  -3  111.39    2.70
  10  10  -4   64.19    2.90
  10  10  -5  267.47    5.50
  11  11   4   80.79    4.10
  11  11   3  274.87    4.40
  11  11   2    1.00    1.30
  11  11   1  203.28    4.80
  11  11   0    2.80    1.40
  11  11  -1  202.58    3.90
  11  11  -2    2.90    1.20
  11  11  -3  278.07    4.30
  11  11  -4   78.79    3.10
  12  12   2  450.15    7.00
  12  12   1    2.30    1.70
  12  12   0  511.25    7.20
  12  12  -1    2.20    1.60
  12  12  -2  447.76    6.40
 -12 -14   0   99.99    4.10
 -11 -13   3  153.18    3.70
 -11 -13   2   34.90    2.50
 -11 -13   1  133.89    3.40
 -11 -13   0    1.00    1.20
 -11 -13  -1  129.79    4.00
 -11 -13  -2   33.20    2.30
 -11 -13  -3  152.68    3.90
 -10 -12   5   14.90    2.00
 -10 -12   4  698.63    8.30
 -10 -12   3   35.10    2.00
 -10 -12   2  766.42    9.00
 -10 -12   1   58.29    2.70
 -10 -12   0  472.55    5.50
 -10 -12  -1   55.49    2.70
 -10 -12  -2  760.92    8.50
 -10 -12  -3   33.80    1.90
 -10 -12  -4  704.63   11.70
 -10 -12  -5   17.40    2.50
  -9 -11   6   97.39    3.60
  -9 -11   5  310.77    5.30
  -9 -11   4   31.50    2.00
  -9 -11   3  370.66    4.60
  -9 -11   2  145.89    3.10
  -9 -11   1  225.38    3.50
  -9 -11   0    2.40    1.00
  -9 -11  -1  219.08    4.20
  -9 -11  -2  149.39    2.90
  -9 -11  -3  365.46    4.50
  -9 -11  -4   28.10    2.60
  -9 -11  -5  314.97   12.70
  -9 -11  -6   87.49    5.30
  -8 -10   7  274.47    9.30
  -8 -10   6  156.28    4.00
  -8 -10   5  313.07    4.90
  -8 -10   4  153.68    3.30
  -8 -10   3  137.19    2.60
  -8 -10   2  102.09    2.20
  -8 -10   1   11.60    1.20
  -8 -10   0  168.68    2.40
  -8 -10  -1    9.20    1.20
  -8 -10  -2  103.39    2.20
  -8 -10  -3  127.69    2.50
  -8 -10  -4  149.59    4.20
  -8 -10  -5  321.57    8.50
  -8 -10  -6  154.68    6.20
  -8 -10  -7  277.07   11.80
  -7  -9   7  119.89    3.30
  -7  -9   6  163.78    3.50
  -7  -9   5  362.16    5.50
  -7  -9   4  203.48    2.90
  -7  -9   3  641.04    5.70
  -7  -9   2  140.69    1.90
  -7  -9   1  710.43    4.90
  -7  -9   0    1.00    0.70
  -7  -9  -1  702.63    6.00
  -7  -9  -2  137.29    2.00
  -7  -9  -3  630.44    5.70
  -7  -9  -4  208.78    5.10
  -7  -9  -5  360.96    8.80
  -7  -9  -6  168.98    6.30
  -7  -9  -7  119.09    4.00
  -6  -8   8  116.59    3.50
  -6  -8   7   59.09    2.50
  -6  -8   6  570.54    7.30
  -6  -8   5  274.77    4.20
  -6  -8   4 1548.55   11.00
  -6  -8   3    1.30    0.60
  -6  -8   2 1526.15    9.30
  -6  -8   1  105.19    1.40
  -6  -8   0 1005.90    6.80
  -6  -8  -1  101.09    1.60
  -6  -8  -2 1521.85   11.90
  -6  -8  -3    2.90    0.70
  -6  -8  -4 1534.65   25.20
  -6  -8  -5  273.47    7.10
  -6  -8  -6  562.64    9.20
  -6  -8  -7   57.19    3.40
  -6  -8  -8  118.19    4.30
  -5  -7   8  369.56    5.20
  -5  -7   7  160.08    3.30
  -5  -7   6   91.59    2.30
  -5  -7   5  921.81    7.80
  -5  -7   4  354.66    3.10
  -5  -7   3 3735.43   21.10
  -5  -7   2 1671.63    9.90
  -5  -7   1 2113.39   12.60
  -5  -7   0    0.40    0.50
  -5  -7  -1 2082.89   13.30
  -5  -7  -2 1646.94   12.60
  -5  -7  -3 3738.73   46.20
  -5  -7  -4  353.76    7.80
  -5  -7  -5  915.81   13.00
  -5  -7  -6   92.79    3.40
  -5  -7  -7  174.38    4.70
  -5  -7  -8  327.87    7.00
  -4  -6   8    2.20    1.10
  -4  -6   7  103.09    2.20
  -4  -6   6  377.06    4.10
  -4  -6   5  456.75    3.90
  -4  -6   4  182.58    2.10
  -4  -6   3  431.86    3.20
  -4  -6   2   64.29    1.10
  -4  -6   1   14.90    0.60
  -4  -6   0  571.64    4.00
  -4  -6  -1   16.30    0.60
  -4  -6  -2   70.79    1.20
  -4  -6  -3  437.36    5.80
  -4  -6  -4  182.08    3.80
  -4  -6  -5  451.75    7.50
  -4  -6  -6  367.36    6.80
  -4  -6  -7  106.49    3.70
  -4  -6  -8    2.40    1.50
  -3  -5   9    5.70    1.60
  -3  -5   8  151.98    3.70
  -3  -5   7  139.79    2.50
  -3  -5   6  773.52    6.30
  -3  -5   5  720.03    5.20
  -3  -5   4  595.34    4.30
  -3  -5   3  337.97    2.60
  -3  -5   2  266.97    2.10
  -3  -5   1  275.07    2.10
  -3  -5   0    0.50    0.30
  -3  -5  -1  265.77    2.20
  -3  -5  -2  270.67    2.70
  -3  -5  -3  334.97    5.30
  -3  -5  -4  564.54   10.30
  -3  -5  -5  714.73   13.10
  -3  -5  -6  772.62   14.50
  -3  -5  -7  153.88    5.60
  -3  -5  -8  160.48    6.10
  -3  -5  -9   11.00    2.20
  -2  -4   9    4.70    1.40
  -2  -4   8  392.16    5.30
  -2  -4   7   90.99    2.70
  -2  -4   6 1399.16   11.30
  -2  -4   5  114.99    1.60
  -2  -4   4 2928.61   18.00
  -2  -4   3   65.99    1.10
  -2  -4   2 6164.98   36.10
  -2  -4   1  145.59    1.20
  -2  -4   0 9999.00   88.99
  -2  -4  -1  142.09    1.50
  -2  -4  -2 6137.29   71.99
  -2  -4  -3   61.89    1.90
  -2  -4  -4 2910.61   36.20
  -2  -4  -5  117.19    3.30
  -2  -4  -6 1425.46   24.20
  -2  -4  -7   89.49    3.50
  -2  -4  -8  379.66   14.10
  -2  -4  -9    1.10    2.20
  -1  -3   9  205.78    4.50
  -1  -3   8  633.24    7.20
  -1  -3   7  762.32    7.40
  -1  -3   6  575.24    5.50
  -1  -3   5  409.56    3.90
  -1  -3   4  171.88    1.80
  -1  -3   3   56.89    1.10
  -1  -3   2  220.88    1.80
  -1  -3   1 4570.04   27.70
  -1  -3   0    0.20    0.20
  -1  -3  -1 4696.83   38.60
  -1  -3  -2  210.88    2.40
  -1  -3  -3   59.59    1.60
  -1  -3  -4  169.48    2.70
  -1  -3  -5  411.36    5.50
  -1  -3  -6  572.24    6.70
  -1  -3  -7  754.62   11.20
  -1  -3  -8  634.44   10.00
  -1  -3  -9  212.08   10.60
   0  -2   9  302.87    4.90
   0  -2   8   71.39    2.20
   0  -2   7  841.42    7.80
   0  -2   6   27.10    1.10
   0  -2   5   68.79    1.30
   0  -2   4    0.20    0.50
   0  -2   3  536.95    4.40
   0  -2   2   21.10    0.60
   0  -2   1   20.90    0.40
   0  -2  -1   21.30    0.40
   0  -2  -2   20.20    0.50
   0  -2  -3  532.95    4.60
   0  -2  -4    0.40    0.40
   0  -2  -5   65.09    1.20
   0  -2  -6   28.90    1.10
   0  -2  -7  827.42    8.30
   0  -2  -8   74.79    2.40
   0  -2  -9  296.07    5.20
   1  -1   9   75.99    3.40
   1  -1   8 1527.35   17.90
   1  -1   7  511.45    5.70
   1  -1   6 1359.46   11.30
   1  -1   5   37.40    1.00
   1  -1   4  186.18    2.90
   1  -1   3 1267.27   10.90
   1  -1   2  496.65    6.30
   1  -1   1 2388.06   27.60
   1  -1   0    0.00    0.10
   1  -1  -1 2411.46   16.00
   1  -1  -2  481.85    3.20
   1  -1  -3 1268.87    8.60
   1  -1  -4  185.68    2.10
   1  -1  -5   37.00    1.10
   1  -1  -6 1361.46   10.30
   1  -1  -7  511.55    5.50
   1  -1  -8 1542.95   16.00
   1  -1  -9   79.59    2.70
   2   0   9    3.30    1.30
   2   0   8  986.90   27.10
   2   0   7    3.10    1.70
   2   0   6 1682.93   26.90
   2   0   5    0.20    1.10
   2   0   4  731.03   18.20
   2   0   3    0.10    1.40
   2   0   1    0.40    0.30
   2   0  -1    0.80    0.30
   2   0  -2 6053.19   33.90
   2   0  -3    0.60    0.40
   2   0  -4  729.93    5.10
   2   0  -5    0.80    0.50
   2   0  -6 1704.43   15.60
   2   0  -7    0.40    0.90
   2   0  -8  969.70   11.10
   2   0  -9    0.30    1.20
   3   1   9   86.49    3.80
   3   1   8  197.38    4.30
   3   1   7  348.97    8.10
   3   1   6  207.98    8.60
   3   1   5  901.61   22.40
   3   1   4   54.49    2.00
   3   1   3 1819.42   22.50
   3   1   2   77.39    2.10
   3   1   1 3172.58   21.60
   3   1   0    0.20    0.20
   3   1  -1 3227.28   19.20
   3   1  -2   77.89    1.10
   3   1  -3 1864.31   11.10
   3   1  -4   54.99    1.10
   3   1  -5  904.21    6.10
   3   1  -6  203.18    2.80
   3   1  -7  359.56    5.20
   3   1  -8  189.88    4.00
   3   1  -9   84.69    3.00
   4   2   9  475.35    9.00
   4   2   8   16.50    1.90
   4   2   7  284.97    5.90
   4   2   6   54.89    2.70
   4   2   5  762.62   11.00
   4   2   4    4.10    1.10
   4   2   3  836.32   11.10
   4   2   2   79.99    2.00
   4   2   1   51.89    0.80
   4   2   0    0.60    0.30
   4   2  -1   55.19    0.90
   4   2  -2   77.39    1.10
   4   2  -3  856.01    5.70
   4   2  -4    2.40    0.60
   4   2  -5  771.02    5.50
   4   2  -6   56.39    1.70
   4   2  -7  288.77    4.00
   4   2  -8   20.70    1.90
   4   2  -9  482.85    8.30
   5   3   8  148.89    4.60
   5   3   7    8.40    1.70
   5   3   6    3.70    1.50
   5   3   5  325.17    5.80
   5   3   4  317.07    6.70
   5   3   3 2353.26   29.00
   5   3   2 1726.73   13.90
   5   3   1  205.78    1.80
   5   3   0    0.30    0.40
   5   3  -1  213.68    1.80
   5   3  -2 1753.92   10.30
   5   3  -3 2364.36   14.20
   5   3  -4  318.67    2.90
   5   3  -5  316.67    3.10
   5   3  -6    3.00    1.10
   5   3  -7    8.70    1.10
   5   3  -8  159.28    3.20
   6   4   8  238.78    7.00
   6   4   7   34.40    2.50
   6   4   6  762.62   11.50
   6   4   5  210.28    5.60
   6   4   4 2856.11   35.30
   6   4   3  345.57    4.90
   6   4   2 2773.32   18.20
   6   4   1  761.42    5.70
   6   4   0 1135.89    6.80
   6   4  -1  768.22    5.20
   6   4  -2 2791.42   15.90
   6   4  -3  342.97    3.10
   6   4  -4 2808.12   16.90
   6   4  -5  209.48    3.00
   6   4  -6  747.83    7.90
   6   4  -7   35.60    2.00
   6   4  -8  215.68    4.10
   7   5   8  137.69    5.60
   7   5   7  157.98    4.50
   7   5   6  286.47    5.80
   7   5   5  422.26    7.20
   7   5   4  187.08    4.10
   7   5   3  460.85    7.50
   7   5   2    1.60    0.60
   7   5   1  491.55    4.10
   7   5   0    0.10    0.40
   7   5  -1  485.25    3.70
   7   5  -2    3.90    0.70
   7   5  -3  459.25    3.80
   7   5  -4  187.48    2.90
   7   5  -5  436.16    5.50
   7   5  -6  286.97    4.50
   7   5  -7  166.98    3.60
   7   5  -8  132.09    3.70
   8   6   7  206.28    5.40
   8   6   6   13.50    1.90
   8   6   5  157.08    5.30
   8   6   4   20.80    2.60
   8   6   3   48.70    1.60
   8   6   2    6.70    0.80
   8   6   1    7.40    0.90
   8   6   0    6.30    0.60
   8   6  -1    4.00    0.60
   8   6  -2    5.00    0.80
   8   6  -3   47.20    1.60
   8   6  -4   17.80    1.30
   8   6  -5  159.88    3.40
   8   6  -6   14.00    1.70
   8   6  -7  205.98    4.10
   9   7   6  188.68    6.40
   9   7   5  347.67    8.50
   9   7   4   57.79    4.00
   9   7   3  222.28    3.20
   9   7   2   93.69    2.00
   9   7   1  194.18    3.10
   9   7   0    0.90    0.70
   9   7  -1  191.68    2.40
   9   7  -2   92.39    2.20
   9   7  -3  221.18    3.30
   9   7  -4   67.89    2.50
   9   7  -5  358.56    5.80
   9   7  -6  196.08    4.40
  10   8   6  188.88    6.80
  10   8   5  116.69    5.50
  10   8   4  537.55    8.10
  10   8   3   34.00    1.60
  10   8   2  537.15    5.60
  10   8   1  118.39    3.10
  10   8   0  373.76    4.10
  10   8  -1  123.39    2.50
  10   8  -2  550.84    5.60
  10   8  -3   32.10    1.90
  10   8  -4  531.75    6.70
  10   8  -5  121.19    3.70
  10   8  -6  183.78    4.50
  11   9   5  164.38    6.80
  11   9   4   34.30    3.00
  11   9   3  398.26    5.90
  11   9   2   46.60    2.20
  11   9   1  294.07    5.20
  11   9   0    0.20    1.10
  11   9  -1  287.27    3.70
  11   9  -2   48.20    2.00
  11   9  -3  399.46    5.30
  11   9  -4   34.90    2.40
  11   9  -5  161.38    5.50
  12  10   3   43.50    2.50
  12  10   2    0.40    1.40
  12  10   1    1.70    1.60
  12  10   0    1.50    1.40
  12  10  -1    3.60    1.50
  12  10  -2    1.50    1.20
  12  10  -3   42.80    2.20
 -11 -15   2   19.90    2.30
 -11 -15   1   99.59    3.70
 -11 -15   0    1.60    1.30
 -11 -15  -1   91.69    3.30
 -11 -15  -2   19.50    2.30
 -10 -14   4    2.60    1.60
 -10 -14   3   73.69    2.60
 -10 -14   2    3.90    1.60
 -10 -14   1    1.90    1.50
 -10 -14   0    4.70    1.20
 -10 -14  -1    3.30    1.50
 -10 -14  -2    2.60    1.50
 -10 -14  -3   70.09    2.60
 -10 -14  -4    1.90    2.00
  -9 -13   5   75.29    3.10
  -9 -13   4   22.00    2.00
  -9 -13   3  343.67    4.90
  -9 -13   2   75.89    2.60
  -9 -13   1  288.87    4.80
  -9 -13   0    2.10    1.10
  -9 -13  -1  281.97    4.60
  -9 -13  -2   70.49    2.80
  -9 -13  -3  342.77    5.00
  -9 -13  -4   18.10    2.30
  -9 -13  -5   70.09    5.00
  -8 -12   6  315.77    5.60
  -8 -12   5   74.09    2.80
  -8 -12   4  622.74    7.60
  -8 -12   3   49.70    2.20
  -8 -12   2  788.02    7.70
  -8 -12   1  115.39    2.50
  -8 -12   0  756.02    7.10
  -8 -12  -1  113.59    2.80
  -8 -12  -2  779.92    8.40
  -8 -12  -3   50.29    1.90
  -8 -12  -4  594.34    8.30
  -8 -12  -5   76.29    5.00
  -8 -12  -6  295.27    8.60
  -7 -11   7  176.68    3.90
  -7 -11   6  216.08    4.40
  -7 -11   5  269.67    4.10
  -7 -11   4   61.29    2.30
  -7 -11   3  285.57    3.70
  -7 -11   2    4.80    0.90
  -7 -11   1  631.84    5.80
  -7 -11   0    2.00    0.80
  -7 -11  -1  641.84    5.40
  -7 -11  -2    5.00    1.00
  -7 -11  -3  287.47    3.60
  -7 -11  -4   59.19    2.40
  -7 -11  -5  276.77    7.80
  -7 -11  -6  208.88    7.00
  -7 -11  -7  166.08    6.70
  -6 -10   7  243.18    4.30
  -6 -10   6    3.70    1.30
  -6 -10   5  134.59    3.00
  -6 -10   4   27.00    1.50
  -6 -10   3   58.49    1.70
  -6 -10   2   25.60    1.00
  -6 -10   1   18.60    0.90
  -6 -10   0   45.20    1.20
  -6 -10  -1   19.70    0.90
  -6 -10  -2   26.50    1.20
  -6 -10  -3   60.99    1.40
  -6 -10  -4   25.60    2.00
  -6 -10  -5  125.09    5.10
  -6 -10  -6    3.40    2.50
  -6 -10  -7  232.38    5.50
  -5  -9   8   77.89    2.70
  -5  -9   7  153.28    3.30
  -5  -9   6  261.77    3.90
  -5  -9   5  520.85    5.30
  -5  -9   4  204.68    2.60
  -5  -9   3  293.77    2.80
  -5  -9   2   54.59    1.20
  -5  -9   1  170.88    1.80
  -5  -9   0    0.90    0.50
  -5  -9  -1  173.18    1.80
  -5  -9  -2   53.09    1.30
  -5  -9  -3  293.17    3.10
  -5  -9  -4  201.98    5.80
  -5  -9  -5  505.15    8.20
  -5  -9  -6  262.27    5.60
  -5  -9  -7  152.38    4.50
  -5  -9  -8   73.19    3.70
  -4  -8   8  121.39    2.90
  -4  -8   7   57.89    1.90
  -4  -8   6  820.82    7.20
  -4  -8   5  399.16    4.20
  -4  -8   4 3401.56   20.90
  -4  -8   3   74.79    1.40
  -4  -8   2 3486.25   20.30
  -4  -8   1  519.65    3.70
  -4  -8   0 1738.33   10.80
  -4  -8  -1  512.15    3.90
  -4  -8  -2 3504.75   24.40
  -4  -8  -3   76.89    1.40
  -4  -8  -4 3394.96   41.70
  -4  -8  -5  406.96    7.00
  -4  -8  -6  808.72   12.20
  -4  -8  -7   58.19    3.80
  -4  -8  -8  134.49    4.50
  -3  -7   8  300.57    4.70
  -3  -7   7  146.19    2.60
  -3  -7   6  290.67    3.60
  -3  -7   5  786.52    6.00
  -3  -7   4  729.13    5.10
  -3  -7   3 1920.31   11.60
  -3  -7   2 1055.09    6.70
  -3  -7   1  140.09    1.50
  -3  -7   0    0.80    0.40
  -3  -7  -1  142.39    1.70
  -3  -7  -2 1037.40    7.60
  -3  -7  -3 1954.80   17.30
  -3  -7  -4  732.93    9.00
  -3  -7  -5  794.72   14.20
  -3  -7  -6  284.47    7.10
  -3  -7  -7  149.09    5.40
  -3  -7  -8  309.07    8.50
  -2  -6   9  219.18    4.30
  -2  -6   8    5.80    1.20
  -2  -6   7  289.77    4.30
  -2  -6   6    1.10    0.80
  -2  -6   5  502.15    4.10
  -2  -6   4    7.90    0.70
  -2  -6   3  214.18    2.00
  -2  -6   2    5.20    0.50
  -2  -6   1    2.70    0.40
  -2  -6   0    2.40    0.30
  -2  -6  -1    2.50    0.40
  -2  -6  -2    5.60    0.50
  -2  -6  -3  211.18    2.50
  -2  -6  -4    6.10    1.10
  -2  -6  -5  502.55    8.30
  -2  -6  -6    0.70    1.40
  -2  -6  -7  278.07    7.60
  -2  -6  -8    5.70    2.50
  -2  -6  -9  227.18    7.70
  -1  -5   9  146.99    3.10
  -1  -5   8  533.25    6.40
  -1  -5   7  502.75    5.50
  -1  -5   6  517.95    5.50
  -1  -5   5  906.01    6.40
  -1  -5   4  209.68    2.30
  -1  -5   3 2181.68   16.20
  -1  -5   2  530.95    4.00
  -1  -5   1 5352.36   32.50
  -1  -5   0    0.30    0.30
  -1  -5  -1 5571.24   39.40
  -1  -5  -2  514.05    3.90
  -1  -5  -3 2129.09   16.90
  -1  -5  -4  209.78    3.00
  -1  -5  -5  906.41   10.90
  -1  -5  -6  507.65    5.70
  -1  -5  -7  518.75    7.30
  -1  -5  -8  544.65    9.60
  -1  -5  -9  139.49    4.50
   0  -4   9    3.20    1.20
   0  -4   8  520.45    6.10
   0  -4   7   30.80    1.40
   0  -4   6 1336.27   10.80
   0  -4   5  435.16    3.90
   0  -4   4  361.66    3.70
   0  -4   3  163.38    1.90
   0  -4   2 2862.11   21.30
   0  -4   1   40.20    0.60
   0  -4  -1   43.60    0.60
   0  -4  -2 2954.30   19.10
   0  -4  -3  159.28    1.90
   0  -4  -4  364.36    3.60
   0  -4  -5  441.96    3.90
   0  -4  -6 1347.67   10.70
   0  -4  -7   32.50    1.70
   0  -4  -8  527.95    7.40
   0  -4  -9    0.60    1.80
   1  -3   9  204.68    5.10
   1  -3   8  636.44    6.90
   1  -3   7  754.82    7.70
   1  -3   6  572.44    4.90
   1  -3   5  404.36    3.60
   1  -3   4  173.58    2.10
   1  -3   3   59.59    1.10
   1  -3   2  214.78    2.10
   1  -3   1 4424.06   48.10
   1  -3   0    0.10    0.20
   1  -3  -1 4613.54   37.70
   1  -3  -2  219.88    1.80
   1  -3  -3   59.69    1.00
   1  -3  -4  174.48    2.00
   1  -3  -5  411.76    4.00
   1  -3  -6  578.64    5.80
   1  -3  -7  767.02    7.50
   1  -3  -8  634.24    7.80
   1  -3  -9  199.18    5.10
   2  -2   9  470.45   10.70
   2  -2   8   12.20    1.50
   2  -2   7  766.22    9.50
   2  -2   6   80.29    2.30
   2  -2   5  239.78    5.50
   2  -2   4   87.59    2.10
   2  -2   3   85.99    4.20
   2  -2   2  231.58    2.80
   2  -2   1   89.29    1.00
   2  -2   0  515.05    3.70
   2  -2  -1  105.99    1.00
   2  -2  -2  227.38    1.90
   2  -2  -3   87.59    1.20
   2  -2  -4   92.19    1.40
   2  -2  -5  233.38    2.80
   2  -2  -6   78.59    2.00
   2  -2  -7  779.72    8.30
   2  -2  -8   20.20    1.70
   2  -2  -9  477.25    7.60
   3  -1   9   89.19    3.40
   3  -1   8  185.38    4.50
   3  -1   7  350.16    6.50
   3  -1   6  201.48    4.20
   3  -1   5  897.71   15.00
   3  -1   4   53.19    2.30
   3  -1   3 1855.11   38.00
   3  -1   2   79.59    1.60
   3  -1   1 3184.88   21.40
   3  -1   0    0.20    0.20
   3  -1  -1 3202.38   18.20
   3  -1  -2   78.89    1.20
   3  -1  -3 1879.91   11.60
   3  -1  -4   51.89    1.10
   3  -1  -5  908.11    6.30
   3  -1  -6  203.18    2.60
   3  -1  -7  365.56    6.40
   3  -1  -8  188.68    4.00
   3  -1  -9   85.49    4.00
   4   0   9    0.20    1.30
   4   0   8  161.48    3.80
   4   0   7    1.60    1.10
   4   0   6  414.06    7.10
   4   0   5    0.20    1.00
   4   0   4 2738.53   33.60
   4   0   3    0.80    0.90
   4   0   2 2545.25   30.40
   4   0   1    0.20    0.30
   4   0   0  268.47    1.90
   4   0  -1    0.20    0.30
   4   0  -2 2558.54   15.50
   4   0  -3    0.40    0.50
   4   0  -4 2779.92   16.50
   4   0  -5    1.00    0.60
   4   0  -6  409.16    4.20
   4   0  -7    0.80    0.90
   4   0  -8  167.58    4.00
   4   0  -9    1.10    1.70
   5   1   8  154.98    3.80
   5   1   7  219.48    5.00
   5   1   6  379.96    6.70
   5   1   5 1153.68   15.50
   5   1   4  627.64    9.00
   5   1   3 2562.04   38.10
   5   1   2    2.40    0.60
   5   1   1  802.52    5.40
   5   1   0    0.50    0.40
   5   1  -1  814.62    5.10
   5   1  -2    2.00    0.50
   5   1  -3 2560.54   15.20
   5   1  -4  627.84    4.70
   5   1  -5 1150.38    7.80
   5   1  -6  379.56    4.40
   5   1  -7  220.58    3.40
   5   1  -8  169.98    3.20
   6   2   8    6.40    1.80
   6   2   7  183.88    4.60
   6   2   6   25.50    2.10
   6   2   5  313.77    5.90
   6   2   4   18.30    1.60
   6   2   3  281.07    4.80
   6   2   2  158.38    1.60
   6   2   1   17.20    0.70
   6   2   0   71.29    1.00
   6   2  -1   16.90    0.70
   6   2  -2  157.98    1.80
   6   2  -3  293.87    2.70
   6   2  -4   16.40    0.90
   6   2  -5  327.97    3.70
   6   2  -6   22.60    1.70
   6   2  -7  183.08    3.60
   6   2  -8    5.50    1.50
   7   3   8  298.47    7.70
   7   3   7  181.98    4.70
   7   3   6  179.08    4.40
   7   3   5  333.37    6.00
   7   3   4  205.08    4.20
   7   3   3  921.81    9.70
   7   3   2  358.96    2.90
   7   3   1 1325.17    8.90
   7   3   0    0.60    0.50
   7   3  -1 1346.57    8.20
   7   3  -2  365.86    3.60
   7   3  -3  929.21    6.70
   7   3  -4  211.98    3.00
   7   3  -5  346.17    4.70
   7   3  -6  187.78    3.70
   7   3  -7  180.28    4.00
   7   3  -8  310.77    5.00
   8   4   7   23.90    2.30
   8   4   6  576.04    9.30
   8   4   5   17.50    1.90
   8   4   4  663.53    8.50
   8   4   3   15.10    1.10
   8   4   2 1780.22   11.70
   8   4   1    8.00    0.70
   8   4   0 3537.85   19.90
   8   4  -1    7.00    0.70
   8   4  -2 1800.62   10.90
   8   4  -3   15.40    1.20
   8   4  -4  706.43    7.10
   8   4  -5   13.50    1.50
   8   4  -6  576.94    7.20
   8   4  -7   25.30    2.10
   9   5   7  174.38    4.80
   9   5   6  170.38    3.80
   9   5   5  142.89    3.50
   9   5   4   93.49    3.10
   9   5   3  284.87    3.90
   9   5   2  194.08    2.70
   9   5   1  784.52    7.20
   9   5   0    0.50    0.60
   9   5  -1  791.32    6.20
   9   5  -2  203.98    2.60
   9   5  -3  299.37    3.80
   9   5  -4   95.09    3.00
   9   5  -5  145.09    4.20
   9   5  -6  170.68    4.50
   9   5  -7  176.38    4.80
  10   6   6   46.90    3.80
  10   6   5  249.28    7.10
  10   6   4   51.69    2.90
  10   6   3   92.59    2.20
  10   6   2   21.80    1.30
  10   6   1    9.20    1.20
  10   6   0   53.19    1.40
  10   6  -1    8.30    1.00
  10   6  -2   23.70    1.50
  10   6  -3   93.59    2.30
  10   6  -4   49.20    2.50
  10   6  -5  259.87    5.40
  10   6  -6   47.70    3.00
  11   7   5  348.77    9.00
  11   7   4   29.90    2.60
  11   7   3  491.05    6.00
  11   7   2    6.30    1.20
  11   7   1  449.86    5.50
  11   7   0    1.30    1.00
  11   7  -1  456.05    4.90
  11   7  -2    6.50    1.20
  11   7  -3  493.15    5.90
  11   7  -4   33.40    2.30
  11   7  -5  353.86    6.50
  12   8   4  383.16    7.80
  12   8   3    1.90    1.60
  12   8   2  403.26    5.60
  12   8   1    1.40    1.40
  12   8   0  258.57    3.70
  12   8  -1    1.10    1.10
  12   8  -2  389.56    4.80
  12   8  -3    1.00    1.40
  12   8  -4  385.36    6.30
  13   9   2    1.20    1.80
  13   9   1   96.09    3.40
  13   9   0    1.00    1.70
  13   9  -1   95.29    3.20
  13   9  -2    2.60    1.60
 -10 -16   3    1.80    1.60
 -10 -16   2  424.86    6.70
 -10 -16   1    1.70    1.80
 -10 -16   0  251.67    5.00
 -10 -16  -1    3.50    1.70
 -10 -16  -2  413.96    6.00
 -10 -16  -3    2.20    1.80
  -9 -15   5  396.66   16.10
  -9 -15   4  107.49    3.30
  -9 -15   3  810.02    8.40
  -9 -15   2   15.50    1.90
  -9 -15   1  649.64    7.60
  -9 -15   0    1.30    1.20
  -9 -15  -1  637.24    8.60
  -9 -15  -2   15.80    1.80
  -9 -15  -3  777.32    8.70
  -9 -15  -4  102.79    3.20
  -9 -15  -5  404.56   10.00
  -8 -14   6    5.00    1.90
  -8 -14   5  230.88    5.00
  -8 -14   4    1.80    1.40
  -8 -14   3  123.09    2.90
  -8 -14   2   20.70    1.70
  -8 -14   1   15.70    1.70
  -8 -14   0   24.30    1.60
  -8 -14  -1   14.40    1.50
  -8 -14  -2   24.00    1.70
  -8 -14  -3  128.29    3.20
  -8 -14  -4    2.80    1.30
  -8 -14  -5  220.28    5.30
  -8 -14  -6    1.90    2.80
  -7 -13   6  185.38    4.30
  -7 -13   5  151.28    3.60
  -7 -13   4  106.59    3.00
  -7 -13   3  315.47    4.80
  -7 -13   2  140.19    2.70
  -7 -13   1  735.43    7.10
  -7 -13   0    1.00    1.10
  -7 -13  -1  732.73    6.80
  -7 -13  -2  139.99    2.70
  -7 -13  -3  302.87    3.90
  -7 -13  -4  100.29    2.70
  -7 -13  -5  151.48    4.50
  -7 -13  -6  180.88    6.90
  -6 -12   7   12.50    1.70
  -6 -12   6  617.54    7.40
  -6 -12   5    7.30    1.40
  -6 -12   4  646.14    6.30
  -6 -12   3    0.70    0.90
  -6 -12   2 2276.07   15.20
  -6 -12   1    0.10    0.70
  -6 -12   0 5099.29   30.60
  -6 -12  -1    0.50    0.70
  -6 -12  -2 2247.88   17.40
  -6 -12  -3    1.60    0.90
  -6 -12  -4  640.04    6.80
  -6 -12  -5    7.80    1.80
  -6 -12  -6  623.04   13.40
  -6 -12  -7   16.60    3.10
  -5 -11   7  367.66    5.30
  -5 -11   6  293.07    4.50
  -5 -11   5  193.08    3.00
  -5 -11   4  122.19    2.20
  -5 -11   3  265.87    2.80
  -5 -11   2  289.37    2.70
  -5 -11   1 1306.17    8.70
  -5 -11   0    0.30    0.60
  -5 -11  -1 1307.67    9.40
  -5 -11  -2  285.47    3.30
  -5 -11  -3  261.87    2.90
  -5 -11  -4  127.99    2.40
  -5 -11  -5  195.28    6.30
  -5 -11  -6  282.27    7.00
  -5 -11  -7  362.66    7.30
  -4 -10   8   23.50    1.80
  -4 -10   7  318.27    4.20
  -4 -10   6    4.80    1.10
  -4 -10   5  222.58    2.90
  -4 -10   4    3.40    0.70
  -4 -10   3  126.89    1.70
  -4 -10   2   36.60    1.00
  -4 -10   1   29.90    0.90
  -4 -10   0   33.20    1.00
  -4 -10  -1   30.10    1.00
  -4 -10  -2   35.10    1.10
  -4 -10  -3  122.39    1.80
  -4 -10  -4    3.70    0.80
  -4 -10  -5  212.58    4.70
  -4 -10  -6    5.30    1.50
  -4 -10  -7  300.37    6.40
  -4 -10  -8   25.60    2.60
  -3  -9   8  253.07    4.30
  -3  -9   7  163.28    2.70
  -3  -9   6  533.85    5.20
  -3  -9   5  926.91    7.90
  -3  -9   4  767.32    5.60
  -3  -9   3 1691.43   11.30
  -3  -9   2  163.38    1.80
  -3  -9   1 1012.00    6.40
  -3  -9   0    0.40    0.50
  -3  -9  -1 1006.90    6.90
  -3  -9  -2  165.88    2.00
  -3  -9  -3 1699.53   12.30
  -3  -9  -4  764.72    7.40
  -3  -9  -5  904.21   12.80
  -3  -9  -6  540.45   11.00
  -3  -9  -7  164.38    5.60
  -3  -9  -8  240.88    6.10
  -2  -8   8  120.19    3.40
  -2  -8   7   51.99    1.70
  -2  -8   6  846.22    7.60
  -2  -8   5  149.29    2.30
  -2  -8   4 4026.10   26.50
  -2  -8   3   23.40    0.80
  -2  -8   2 3742.63   21.50
  -2  -8   1  151.88    1.60
  -2  -8   0 1345.27    9.30
  -2  -8  -1  153.78    1.70
  -2  -8  -2 3762.52   24.50
  -2  -8  -3   24.80    0.80
  -2  -8  -4 3955.00   31.00
  -2  -8  -5  151.28    2.60
  -2  -8  -6  832.52   10.50
  -2  -8  -7   50.29    5.10
  -2  -8  -8  130.39    5.60
  -1  -7   9   20.40    2.10
  -1  -7   8   28.20    1.70
  -1  -7   7  351.16    4.70
  -1  -7   6  434.46    5.50
  -1  -7   5 1837.82   15.50
  -1  -7   4  247.88    2.80
  -1  -7   3 2130.59   15.30
  -1  -7   2  738.93    4.90
  -1  -7   1 1178.38    8.10
  -1  -7   0    0.30    0.30
  -1  -7  -1 1301.37    8.80
  -1  -7  -2  760.12    5.10
  -1  -7  -3 2109.39   14.80
  -1  -7  -4  237.28    2.50
  -1  -7  -5 1869.41   13.50
  -1  -7  -6  426.26    4.50
  -1  -7  -7  349.77    4.40
  -1  -7  -8   27.90    2.00
  -1  -7  -9   21.10    2.40
   0  -6   9  545.45    7.70
   0  -6   8   27.10    1.90
   0  -6   7 1193.78   12.90
   0  -6   6  186.58    2.80
   0  -6   5 1629.94   15.30
   0  -6   4  217.98    2.30
   0  -6   3  801.52    6.50
   0  -6   2  149.99    1.80
   0  -6   1  106.29    1.20
   0  -6   0  725.03    5.10
   0  -6  -1  111.09    1.10
   0  -6  -2  147.79    1.50
   0  -6  -3  816.62    6.20
   0  -6  -4  223.08    2.30
   0  -6  -5 1574.64   11.50
   0  -6  -6  197.68    2.70
   0  -6  -7 1212.48   12.60
   0  -6  -8   29.60    1.60
   0  -6  -9  554.04    8.30
   1  -5   9  144.19    3.70
   1  -5   8  534.05    6.80
   1  -5   7  499.15    5.80
   1  -5   6  509.55    5.20
   1  -5   5  901.91    7.60
   1  -5   4  193.88    2.10
   1  -5   3 2152.68   17.80
   1  -5   2  515.45    4.70
   1  -5   1 5433.46   37.60
   1  -5   0    0.80    0.30
   1  -5  -1 5328.97   35.80
   1  -5  -2  500.85    3.60
   1  -5  -3 2122.99   14.90
   1  -5  -4  207.48    2.40
   1  -5  -5  907.71    7.20
   1  -5  -6  515.75    5.00
   1  -5  -7  508.35    5.80
   1  -5  -8  560.44    8.00
   1  -5  -9  135.79    3.20
   2  -4   9    4.80    2.20
   2  -4   8  385.96    7.10
   2  -4   7   95.49    2.20
   2  -4   6 1421.26   12.00
   2  -4   5  113.79    1.70
   2  -4   4 2927.91   23.00
   2  -4   3   64.49    1.10
   2  -4   2 6134.59   51.99
   2  -4   1  143.79    1.30
   2  -4  -1  144.89    1.30
   2  -4  -2 6108.29   43.60
   2  -4  -3   62.59    1.10
   2  -4  -4 2923.71   20.40
   2  -4  -5  114.49    1.80
   2  -4  -6 1432.96   12.40
   2  -4  -7   93.59    2.70
   2  -4  -8  392.06    5.70
   2  -4  -9    5.10    1.70
   3  -3   9  112.69    8.60
   3  -3   8  483.85   16.80
   3  -3   7   99.79    3.30
   3  -3   6  207.18    6.10
   3  -3   5  674.13   12.60
   3  -3   4  812.32   14.30
   3  -3   3 3327.97   48.70
   3  -3   2 2389.16   19.80
   3  -3   1 2931.21   18.80
   3  -3   0    0.30    0.30
   3  -3  -1 2970.30   18.40
   3  -3  -2 2416.86   14.60
   3  -3  -3 3391.96   20.30
   3  -3  -4  806.42    5.90
   3  -3  -5  672.83    5.50
   3  -3  -6  209.28    3.00
   3  -3  -7   99.59    4.00
   3  -3  -8  467.95    6.60
   3  -3  -9  115.89    3.40
   4  -2   9  446.66   11.30
   4  -2   8   24.70    4.70
   4  -2   7  292.37    5.70
   4  -2   6   55.99    2.30
   4  -2   5  792.42   13.40
   4  -2   4    2.10    1.30
   4  -2   3  839.22   13.00
   4  -2   2   76.89    1.20
   4  -2   1   49.90    0.80
   4  -2   0    0.80    0.30
   4  -2  -1   54.49    0.90
   4  -2  -2  107.89    1.60
   4  -2  -3  848.42    5.90
   4  -2  -4    3.70    0.70
   4  -2  -5  780.62    5.80
   4  -2  -6   58.39    2.00
   4  -2  -7  292.87    4.20
   4  -2  -8   16.80    1.80
   4  -2  -9  476.65    7.30
   5  -1   8  160.88    3.70
   5  -1   7  211.28    4.20
   5  -1   6  381.66    6.60
   5  -1   5 1166.68   15.50
   5  -1   4  621.44   10.40
   5  -1   3 2595.14   31.10
   5  -1   2    2.50    0.50
   5  -1   1  819.02    6.50
   5  -1   0    0.50    0.40
   5  -1  -1  829.32    5.80
   5  -1  -2    0.90    0.50
   5  -1  -3 2562.24   15.20
   5  -1  -4  616.64    4.90
   5  -1  -5 1147.29    8.10
   5  -1  -6  377.36    4.70
   5  -1  -7  208.68    3.70
   5  -1  -8  168.98    3.50
   6   0   8  227.58    4.50
   6   0   7    0.60    1.40
   6   0   6  600.14    9.30
   6   0   5    3.90    1.20
   6   0   4 2619.24   39.20
   6   0   3    2.80    0.90
   6   0   2 3965.10   26.90
   6   0   1    0.80    0.40
   6   0   0 2902.71   16.20
   6   0  -1    0.70    0.50
   6   0  -2 4026.90   24.20
   6   0  -3    0.50    0.50
   6   0  -4 2557.74   16.10
   6   0  -5    0.20    0.90
   6   0  -6  615.34    7.40
   6   0  -7    0.70    1.20
   6   0  -8  234.48    4.40
   7   1   8  295.47    6.30
   7   1   7  172.68    4.50
   7   1   6  297.47    5.80
   7   1   5  190.98    4.20
   7   1   4  136.29    3.90
   7   1   3  291.07    4.40
   7   1   2   12.60    0.60
   7   1   1  920.01    6.70
   7   1   0    1.30    0.50
   7   1  -1  931.11    5.90
   7   1  -2   12.90    0.80
   7   1  -3  282.97    2.70
   7   1  -4  139.29    2.30
   7   1  -5  184.58    3.60
   7   1  -6  295.57    4.80
   7   1  -7  169.98    3.80
   7   1  -8  287.77    5.10
   8   2   7  392.46    7.30
   8   2   6   49.10    2.70
   8   2   5  107.79    3.60
   8   2   4   71.09    2.70
   8   2   3   29.90    1.30
   8   2   2  135.29    1.70
   8   2   1   21.20    0.90
   8   2   0  196.38    2.00
   8   2  -1   21.80    0.90
   8   2  -2  135.09    1.90
   8   2  -3   29.70    1.30
   8   2  -4   70.69    2.20
   8   2  -5  113.19    3.00
   8   2  -6   46.60    2.40
   8   2  -7  392.66    5.70
   9   3   7  374.46    7.20
   9   3   6  414.46    6.40
   9   3   5  309.77    5.10
   9   3   4  137.49    3.60
   9   3   3  255.07    2.80
   9   3   2   18.30    0.90
   9   3   1 1487.35   10.80
   9   3   0    1.00    0.70
   9   3  -1 1516.75    9.70
   9   3  -2   17.00    1.00
   9   3  -3  263.87    3.40
   9   3  -4  148.59    3.00
   9   3  -5  322.87    5.20
   9   3  -6  424.66    6.00
   9   3  -7  375.56    6.20
  10   4   6  346.57    5.90
  10   4   5   52.59    2.40
  10   4   4  317.37    5.10
  10   4   3    2.30    0.80
  10   4   2  933.11    7.60
  10   4   1   20.90    1.20
  10   4   0 2052.99   13.80
  10   4  -1   21.60    1.10
  10   4  -2  931.81    7.70
  10   4  -3    0.50    1.30
  10   4  -4  340.57    5.10
  10   4  -5   49.99    2.60
  10   4  -6  379.06    6.10
  11   5   5  195.78    6.40
  11   5   4   67.49    2.80
  11   5   3  429.66    4.90
  11   5   2   50.49    2.00
  11   5   1  603.54    6.40
  11   5   0    0.70    0.80
  11   5  -1  606.64    5.40
  11   5  -2   57.79    2.00
  11   5  -3  438.26    6.80
  11   5  -4   69.99    3.10
  11   5  -5  209.28    4.60
  12   6   4    5.10    2.10
  12   6   3   80.99    2.40
  12   6   2    2.80    1.40
  12   6   1    7.10    1.40
  12   6   0    2.90    1.00
  12   6  -1   12.40    1.40
  12   6  -2    2.00    1.30
  12   6  -3   83.89    2.90
  12   6  -4    0.70    1.70
  13   7   2  106.99    3.50
  13   7   1  177.38    3.90
  13   7   0    0.00    1.40
  13   7  -1  177.68    3.20
  13   7  -2  113.99    3.10
 -10 -18   1    7.00    2.00
 -10 -18   0    9.60    1.90
 -10 -18  -1    5.90    1.90
  -9 -17   4   69.99    3.00
  -9 -17   3  133.09    3.50
  -9 -17   2    5.80    1.90
  -9 -17   1   55.39    3.00
  -9 -17   0    1.00    1.40
  -9 -17  -1   55.29    2.60
  -9 -17  -2    8.60    1.70
  -9 -17  -3  136.49    3.40
  -9 -17  -4   68.09    3.00
  -8 -16   5   20.00    2.10
  -8 -16   4  528.15    7.10
  -8 -16   3   11.10    1.60
  -8 -16   2  699.83    8.10
  -8 -16   1    2.50    1.40
  -8 -16   0  641.34    6.70
  -8 -16  -1    3.70    1.10
  -8 -16  -2  698.63    8.20
  -8 -16  -3   10.70    1.60
  -8 -16  -4  511.15    6.40
  -8 -16  -5   18.80    2.70
  -7 -15   6   94.29    3.30
  -7 -15   5  108.99    3.40
  -7 -15   4   49.40    2.40
  -7 -15   3  123.19    2.90
  -7 -15   2   14.20    1.40
  -7 -15   1  483.15    5.90
  -7 -15   0    0.10    1.10
  -7 -15  -1  483.05    5.20
  -7 -15  -2   10.70    1.50
  -7 -15  -3  118.59    2.90
  -7 -15  -4   45.20    2.00
  -7 -15  -5  104.29    3.40
  -7 -15  -6   96.49    4.10
  -6 -14   6  102.69    3.00
  -6 -14   5    6.90    1.40
  -6 -14   4  141.29    3.10
  -6 -14   3    1.70    1.00
  -6 -14   2  371.06    4.60
  -6 -14   1   10.10    1.20
  -6 -14   0  650.53    6.30
  -6 -14  -1    8.40    1.00
  -6 -14  -2  368.86    4.90
  -6 -14  -3    1.80    1.00
  -6 -14  -4  144.89    2.70
  -6 -14  -5    7.00    1.40
  -6 -14  -6  105.69    4.00
  -5 -13   7  379.96    5.50
  -5 -13   6  810.42    8.30
  -5 -13   5  301.17    3.90
  -5 -13   4  336.37    3.90
  -5 -13   3  247.08    3.10
  -5 -13   2  144.09    2.30
  -5 -13   1 1511.15    9.60
  -5 -13   0    0.40    0.70
  -5 -13  -1 1515.85   10.90
  -5 -13  -2  140.09    2.60
  -5 -13  -3  243.88    3.30
  -5 -13  -4  322.07    3.90
  -5 -13  -5  291.07    4.10
  -5 -13  -6  774.42   12.30
  -5 -13  -7  371.96    7.40
  -4 -12   8  264.97    4.80
  -4 -12   7   23.10    1.60
  -4 -12   6  547.15    5.90
  -4 -12   5    1.80    1.00
  -4 -12   4  366.16    3.90
  -4 -12   3   23.20    1.00
  -4 -12   2 1856.61   11.50
  -4 -12   1   29.80    1.10
  -4 -12   0 5070.79   30.30
  -4 -12  -1   33.40    1.10
  -4 -12  -2 1846.42   14.40
  -4 -12  -3   20.60    1.10
  -4 -12  -4  364.56    4.50
  -4 -12  -5    1.70    0.90
  -4 -12  -6  531.15    7.60
  -4 -12  -7   23.50    3.40
  -4 -12  -8  264.17    6.40
  -3 -11   8  105.39    3.10
  -3 -11   7  330.47    4.30
  -3 -11   6   99.59    2.60
  -3 -11   5  416.06    4.10
  -3 -11   4   11.60    0.90
  -3 -11   3  624.64    4.80
  -3 -11   2    5.60    0.60
  -3 -11   1 1255.67    8.60
  -3 -11   0    0.30    0.60
  -3 -11  -1 1262.07    8.60
  -3 -11  -2    5.80    0.60
  -3 -11  -3  620.44    5.30
  -3 -11  -4   11.80    0.80
  -3 -11  -5  408.36    4.10
  -3 -11  -6   97.69    2.80
  -3 -11  -7  311.47    8.00
  -3 -11  -8  101.39    4.20
  -2 -10   8    2.20    1.20
  -2 -10   7  418.26    6.10
  -2 -10   6  180.28    3.40
  -2 -10   5  739.33    7.60
  -2 -10   4  166.18    2.40
  -2 -10   3  365.06    3.00
  -2 -10   2  139.29    1.60
  -2 -10   1    7.80    0.60
  -2 -10   0  377.66    3.00
  -2 -10  -1    8.70    0.80
  -2 -10  -2  139.89    1.50
  -2 -10  -3  371.66    3.40
  -2 -10  -4  156.88    1.90
  -2 -10  -5  727.73    6.30
  -2 -10  -6  184.78    2.70
  -2 -10  -7  406.26    6.20
  -2 -10  -8    1.90    1.30
  -1  -9   8  191.18    4.10
  -1  -9   7  131.49    4.00
  -1  -9   6   36.50    1.90
  -1  -9   5  741.53    7.10
  -1  -9   4  348.47    3.50
  -1  -9   3 3955.30   31.00
  -1  -9   2 1723.73   10.90
  -1  -9   1 1982.10   12.80
  -1  -9   0    1.10    0.40
  -1  -9  -1 2200.18   14.70
  -1  -9  -2 1851.71   11.40
  -1  -9  -3 4038.40   29.40
  -1  -9  -4  347.07    3.20
  -1  -9  -5  753.02    6.10
  -1  -9  -6   39.40    1.40
  -1  -9  -7  119.59    2.50
  -1  -9  -8  193.68    3.70
   0  -8   9   15.60    1.90
   0  -8   8  134.99    3.30
   0  -8   7   86.89    2.80
   0  -8   6  622.24    7.50
   0  -8   5  667.63    6.30
   0  -8   4 2427.76   20.00
   0  -8   3  829.62    7.00
   0  -8   2 1208.18   10.10
   0  -8   1 2276.17   14.60
   0  -8   0   31.90    0.80
   0  -8  -1 2416.86   14.60
   0  -8  -2 1247.58    7.90
   0  -8  -3  823.22    6.30
   0  -8  -4 2456.75   17.40
   0  -8  -5  668.23    5.60
   0  -8  -6  619.64    5.80
   0  -8  -7   85.79    2.20
   0  -8  -8  128.59    3.10
   0  -8  -9   14.20    2.20
   1  -7   9   19.90    3.00
   1  -7   8   28.60    2.00
   1  -7   7  348.57    4.60
   1  -7   6  435.06    5.00
   1  -7   5 1855.91   17.60
   1  -7   4  242.88    3.40
   1  -7   3 2032.20   17.80
   1  -7   2  731.43    6.40
   1  -7   1 1158.68    8.30
   1  -7   0    0.50    0.30
   1  -7  -1 1169.48    7.40
   1  -7  -2  732.53    5.10
   1  -7  -3 2077.79   13.30
   1  -7  -4  240.58    2.70
   1  -7  -5 1862.71   13.70
   1  -7  -6  427.46    4.70
   1  -7  -7  349.37    4.50
   1  -7  -8   32.10    1.90
   1  -7  -9   25.90    2.20
   2  -6   9  219.48    5.50
   2  -6   8    6.40    1.30
   2  -6   7  285.47    4.20
   2  -6   6    1.10    0.90
   2  -6   5  500.25    4.60
   2  -6   4    6.70    0.70
   2  -6   3  206.88    2.70
   2  -6   2    5.50    0.50
   2  -6   1    2.50    0.30
   2  -6   0    2.10    0.30
   2  -6  -1    2.40    0.40
   2  -6  -2    5.60    0.50
   2  -6  -3  207.38    2.10
   2  -6  -4    7.30    0.60
   2  -6  -5  506.15    4.30
   2  -6  -6    1.20    0.90
   2  -6  -7  300.67    4.90
   2  -6  -8    7.70    1.40
   2  -6  -9  213.48    4.70
   3  -5   9   10.50    2.60
   3  -5   8  150.48    4.10
   3  -5   7  145.69    3.40
   3  -5   6  762.62    8.40
   3  -5   5  706.13    6.40
   3  -5   4  578.74    5.50
   3  -5   3  341.37    3.30
   3  -5   2  271.67    2.90
   3  -5   1  263.77    2.10
   3  -5   0    0.40    0.30
   3  -5  -1  271.87    2.30
   3  -5  -2  274.77    2.40
   3  -5  -3  335.67    2.90
   3  -5  -4  593.84    4.60
   3  -5  -5  719.93    5.50
   3  -5  -6  780.92    7.40
   3  -5  -7  148.99    4.20
   3  -5  -8  160.58    3.60
   3  -5  -9    8.60    1.80
   4  -4   9    1.80    3.50
   4  -4   8  232.78   11.20
   4  -4   7  188.58    6.20
   4  -4   6 1050.29   18.70
   4  -4   5  807.92   14.60
   4  -4   4 5922.31   86.19
   4  -4   3  531.05    5.50
   4  -4   2 5416.86   38.50
   4  -4   1 1730.53   10.90
   4  -4   0 1253.27    7.90
   4  -4  -1 1763.22   11.40
   4  -4  -2 5507.95   33.90
   4  -4  -3  539.05    4.10
   4  -4  -4 6035.40   35.80
   4  -4  -5  838.02    6.40
   4  -4  -6 1075.19    9.90
   4  -4  -7  200.98    3.50
   4  -4  -8  240.08    4.60
   4  -4  -9    4.60    1.70
   5  -3   8  144.99    5.80
   5  -3   7   11.80    1.90
   5  -3   6    7.10    1.50
   5  -3   5  318.27    5.70
   5  -3   4  317.37    4.80
   5  -3   3 2323.07   33.70
   5  -3   2 1739.33   12.20
   5  -3   1  203.88    2.10
   5  -3   0    0.50    0.40
   5  -3  -1  211.58    1.90
   5  -3  -2 1735.83   10.50
   5  -3  -3 2345.07   14.60
   5  -3  -4  329.87    3.20
   5  -3  -5  319.87    3.20
   5  -3  -6    3.60    1.00
   5  -3  -7    8.20    1.20
   5  -3  -8  158.18    3.90
   6  -2   8    1.90    2.10
   6  -2   7  186.18    6.00
   6  -2   6   24.10    2.30
   6  -2   5  322.37    5.50
   6  -2   4   15.50    2.50
   6  -2   3  282.37    4.50
   6  -2   2  146.89    1.80
   6  -2   1   15.90    0.70
   6  -2   0   68.59    1.10
   6  -2  -1   17.20    0.80
   6  -2  -2  151.28    1.80
   6  -2  -3  287.87    2.70
   6  -2  -4   16.30    0.90
   6  -2  -5  327.77    4.00
   6  -2  -6   24.20    1.70
   6  -2  -7  191.28    3.80
   6  -2  -8    3.40    1.40
   7  -1   8  268.67    7.60
   7  -1   7  164.28    4.20
   7  -1   6  278.97    6.80
   7  -1   5  179.08    3.90
   7  -1   4  133.09    5.60
   7  -1   3  295.77    4.40
   7  -1   2   14.20    0.80
   7  -1   1  924.21    7.10
   7  -1   0    0.50    0.50
   7  -1  -1  936.71    6.20
   7  -1  -2   11.70    0.70
   7  -1  -3  294.87    3.10
   7  -1  -4  136.19    2.30
   7  -1  -5  189.08    3.40
   7  -1  -6  290.27    4.70
   7  -1  -7  174.08    3.60
   7  -1  -8  299.57    5.80
   8   0   7    3.20    1.60
   8   0   6 1017.20   17.60
   8   0   5    0.80    1.70
   8   0   4  499.45    9.80
   8   0   3    0.60    0.70
   8   0   2 2351.66   16.60
   8   0   1    0.80    0.60
   8   0   0 6709.93   36.80
   8   0  -1    0.50    0.60
   8   0  -2 2376.36   14.40
   8   0  -3    0.20    0.80
   8   0  -4  521.25    5.70
   8   0  -5    0.30    1.40
   8   0  -6 1024.30   11.20
   8   0  -7    1.50    1.30
   9   1   7  108.69    3.80
   9   1   6  280.27    5.70
   9   1   5    2.90    1.30
   9   1   4   40.60    3.00
   9   1   3   23.70    1.20
   9   1   2   43.20    1.40
   9   1   1  623.34    5.40
   9   1   0    1.00    0.60
   9   1  -1  627.14    4.70
   9   1  -2   45.60    1.40
   9   1  -3   22.60    1.30
   9   1  -4   36.40    1.80
   9   1  -5    5.50    1.30
   9   1  -6  301.67    4.80
   9   1  -7  108.79    3.30
  10   2   6    3.80    2.20
  10   2   5   14.80    1.70
  10   2   4    6.90    2.00
  10   2   3    5.30    1.10
  10   2   2    8.70    1.00
  10   2   1    2.20    0.90
  10   2   0    5.70    0.90
  10   2  -1    5.50    0.90
  10   2  -2   11.40    1.20
  10   2  -3    3.90    1.40
  10   2  -4    7.20    1.50
  10   2  -5   14.00    1.80
  10   2  -6    5.50    1.80
  11   3   5   93.79    4.40
  11   3   4   45.30    2.20
  11   3   3   73.19    1.80
  11   3   2    9.80    1.10
  11   3   1  220.18    3.20
  11   3   0    1.10    0.80
  11   3  -1  228.38    2.90
  11   3  -2    8.50    1.40
  11   3  -3   77.79    2.90
  11   3  -4   45.70    2.50
  11   3  -5  104.69    3.60
  12   4   4  601.64    8.30
  12   4   3   10.10    1.40
  12   4   2  711.83    6.80
  12   4   1    8.00    1.20
  12   4   0  635.84    5.70
  12   4  -1    8.00    1.30
  12   4  -2  748.83    8.40
  12   4  -3   14.00    1.80
  12   4  -4  630.14    8.40
  13   5   3   47.00    2.50
  13   5   2    0.60    1.40
  13   5   1    3.50    1.40
  13   5   0    1.10    1.50
  13   5  -1    5.70    1.30
  13   5  -2    3.80    1.70
  13   5  -3   44.70    2.50
  -9 -19   2  115.79    3.70
  -9 -19   1   11.80    2.10
  -9 -19   0    2.30    1.60
  -9 -19  -1   10.80    1.90
  -9 -19  -2  116.19    3.60
  -8 -18   4   19.00    2.10
  -8 -18   3   26.90    2.10
  -8 -18   2   19.90    2.10
  -8 -18   1    5.80    1.80
  -8 -18   0    4.70    1.60
  -8 -18  -1    3.10    1.40
  -8 -18  -2   16.30    2.10
  -8 -18  -3   26.80    2.00
  -8 -18  -4   18.60    2.10
  -7 -17   5  125.29    3.60
  -7 -17   4   93.69    3.50
  -7 -17   3  168.18    3.70
  -7 -17   2   33.90    2.10
  -7 -17   1  270.77    4.60
  -7 -17   0    1.20    1.30
  -7 -17  -1  267.77    3.70
  -7 -17  -2   26.70    2.20
  -7 -17  -3  163.08    3.50
  -7 -17  -4   91.39    2.80
  -7 -17  -5  118.09    3.40
  -6 -16   6  655.03    8.20
  -6 -16   5   62.59    2.80
  -6 -16   4  504.95    6.50
  -6 -16   3   73.89    2.40
  -6 -16   2 1506.55   16.30
  -6 -16   1   15.80    1.60
  -6 -16   0 3405.76   27.80
  -6 -16  -1   11.50    1.20
  -6 -16  -2 1501.25   17.80
  -6 -16  -3   76.49    2.50
  -6 -16  -4  490.55    6.00
  -6 -16  -5   59.69    2.50
  -6 -16  -6  646.74   11.00
  -5 -15   7   95.99    3.40
  -5 -15   6   67.69    2.80
  -5 -15   5   43.30    2.10
  -5 -15   4    3.70    1.30
  -5 -15   3  201.08    2.90
  -5 -15   2   40.00    1.60
  -5 -15   1  217.18    2.70
  -5 -15   0    0.40    1.10
  -5 -15  -1  223.88    3.00
  -5 -15  -2   41.90    1.60
  -5 -15  -3  196.18    3.20
  -5 -15  -4    1.10    1.00
  -5 -15  -5   42.60    1.90
  -5 -15  -6   58.69    2.80
  -5 -15  -7  100.09    4.20
  -4 -14   7  352.86    4.70
  -4 -14   6   94.59    2.70
  -4 -14   5   27.10    1.60
  -4 -14   4  118.49    2.70
  -4 -14   3    4.30    1.00
  -4 -14   2  423.56    4.00
  -4 -14   1   29.00    1.10
  -4 -14   0  761.12    5.90
  -4 -14  -1   28.80    1.10
  -4 -14  -2  411.86    4.00
  -4 -14  -3    6.90    1.00
  -4 -14  -4  112.19    2.30
  -4 -14  -5   27.70    1.50
  -4 -14  -6   87.79    2.70
  -4 -14  -7  354.86    5.50
  -3 -13   8  405.06    6.70
  -3 -13   7  320.17    5.20
  -3 -13   6  263.67    4.00
  -3 -13   5  424.66    4.60
  -3 -13   4   87.29    1.90
  -3 -13   3  816.82    5.80
  -3 -13   2   70.59    1.40
  -3 -13   1 2488.85   17.90
  -3 -13   0    0.30    0.60
  -3 -13  -1 2493.05   16.90
  -3 -13  -2   75.49    1.50
  -3 -13  -3  817.42    6.80
  -3 -13  -4   93.69    2.00
  -3 -13  -5  414.66    4.00
  -3 -13  -6  255.57    3.50
  -3 -13  -7  305.67    4.90
  -3 -13  -8  390.36    6.80
  -2 -12   8  276.37    6.10
  -2 -12   7   39.90    2.20
  -2 -12   6  523.55    7.20
  -2 -12   5  117.19    3.10
  -2 -12   4 1098.19    7.70
  -2 -12   3  102.59    1.60
  -2 -12   2 1839.92   11.30
  -2 -12   1  236.88    2.50
  -2 -12   0 2000.50   13.80
  -2 -12  -1  242.78    2.30
  -2 -12  -2 1924.11   11.60
  -2 -12  -3  100.99    1.70
  -2 -12  -4 1111.49    8.60
  -2 -12  -5  112.09    2.00
  -2 -12  -6  496.35    5.40
  -2 -12  -7   41.50    2.00
  -2 -12  -8  279.57    6.20
  -1 -11   8   77.69    5.50
  -1 -11   7  170.48    3.80
  -1 -11   6  658.53    7.40
  -1 -11   5  959.10   10.10
  -1 -11   4  337.57    3.80
  -1 -11   3 1069.49    7.30
  -1 -11   2  768.12    6.00
  -1 -11   1  401.76    3.40
  -1 -11   0    0.10    0.50
  -1 -11  -1  439.76    3.90
  -1 -11  -2  849.22    5.80
  -1 -11  -3 1137.39    7.80
  -1 -11  -4  336.87    3.60
  -1 -11  -5  963.60    8.10
  -1 -11  -6  653.33    6.10
  -1 -11  -7  160.88    3.00
  -1 -11  -8   72.99    2.90
   0 -10   8    1.10    1.60
   0 -10   7  388.26    7.90
   0 -10   6  483.85    6.70
   0 -10   5  965.90   10.70
   0 -10   4  122.19    2.10
   0 -10   3  422.06    4.60
   0 -10   2   48.20    1.10
   0 -10   1    1.40    0.50
   0 -10   0    6.80    0.60
   0 -10  -1    1.20    0.50
   0 -10  -2   50.29    1.10
   0 -10  -3  413.56    3.50
   0 -10  -4  122.49    1.90
   0 -10  -5  967.40    8.20
   0 -10  -6  459.65    5.10
   0 -10  -7  355.96    4.30
   0 -10  -8    1.90    1.10
   1  -9   8  185.08    4.30
   1  -9   7  128.89    3.90
   1  -9   6   34.10    2.40
   1  -9   5  770.02    9.40
   1  -9   4  348.97    4.30
   1  -9   3 3848.11   29.10
   1  -9   2 1712.43   13.10
   1  -9   1 1932.01   13.80
   1  -9   0    0.50    0.50
   1  -9  -1 1980.00   12.30
   1  -9  -2 1705.13   11.10
   1  -9  -3 3804.12   23.80
   1  -9  -4  340.77    3.20
   1  -9  -5  770.62    6.20
   1  -9  -6   41.10    1.60
   1  -9  -7  124.29    2.70
   1  -9  -8  189.08    3.90
   2  -8   8  120.19    3.00
   2  -8   7   49.30    1.90
   2  -8   6  835.52    8.50
   2  -8   5  149.99    2.40
   2  -8   4 3885.51   33.80
   2  -8   3   24.30    0.90
   2  -8   2 3702.13   24.10
   2  -8   1  144.59    1.50
   2  -8   0 1326.67    9.70
   2  -8  -1  150.08    1.70
   2  -8  -2 3740.03   22.40
   2  -8  -3   22.80    0.80
   2  -8  -4 3959.80   23.90
   2  -8  -5  149.59    1.90
   2  -8  -6  847.62    8.90
   2  -8  -7   53.29    2.20
   2  -8  -8  124.89    3.00
   3  -7   8  312.97    6.30
   3  -7   7  140.59    3.00
   3  -7   6  291.37    3.50
   3  -7   5  784.42    6.70
   3  -7   4  721.83    6.40
   3  -7   3 1896.41   15.20
   3  -7   2 1028.70    7.20
   3  -7   1  137.49    1.50
   3  -7   0    0.30    0.40
   3  -7  -1  139.99    1.50
   3  -7  -2 1046.20    6.90
   3  -7  -3 1895.21   13.10
   3  -7  -4  713.93    5.40
   3  -7  -5  790.62    6.30
   3  -7  -6  292.27    3.50
   3  -7  -7  141.39    3.70
   3  -7  -8  306.67    5.20
   4  -6   8    2.30    1.60
   4  -6   7  109.29    2.90
   4  -6   6  388.36    6.70
   4  -6   5  453.95    4.80
   4  -6   4  188.88    2.30
   4  -6   3  429.16    4.40
   4  -6   2   70.99    1.30
   4  -6   1   13.70    0.60
   4  -6   0  571.64    4.00
   4  -6  -1   13.40    0.70
   4  -6  -2   64.39    1.20
   4  -6  -3  435.46    3.90
   4  -6  -4  186.48    2.40
   4  -6  -5  458.85    4.10
   4  -6  -6  377.66    4.50
   4  -6  -7  105.49    2.70
   4  -6  -8    1.90    1.40
   5  -5   8   37.40    5.80
   5  -5   7   94.09    4.50
   5  -5   6  538.75   11.10
   5  -5   5 1061.09   24.50
   5  -5   4  444.76    5.50
   5  -5   3 1062.59    9.50
   5  -5   2  724.03    5.60
   5  -5   1   57.99    1.10
   5  -5   0    0.60    0.50
   5  -5  -1   60.29    1.10
   5  -5  -2  726.73    5.20
   5  -5  -3 1050.59    7.50
   5  -5  -4  444.46    4.00
   5  -5  -5 1122.39   11.10
   5  -5  -6  539.85    6.00
   5  -5  -7  101.49    2.50
   5  -5  -8   34.50    2.30
   6  -4   8  210.38    5.40
   6  -4   7   32.90    2.40
   6  -4   6  720.43   10.90
   6  -4   4 2836.92   57.79
   6  -4   3  348.77    3.20
   6  -4   2 2751.32   19.20
   6  -4   1  765.62    5.40
   6  -4   0 1124.69    7.70
   6  -4  -1  768.52    6.00
   6  -4  -2 2794.02   16.50
   6  -4  -3  347.87    3.40
   6  -4  -4 2833.32   17.80
   6  -4  -5  218.38    3.30
   6  -4  -6  757.52    8.80
   6  -4  -7   32.30    2.00
   6  -4  -8  219.88    4.30
   7  -3   8  287.27    6.30
   7  -3   7  173.68    4.40
   7  -3   6  173.28    5.20
   7  -3   5  326.67    9.00
   7  -3   4  205.58    6.70
   7  -3   3  913.51    6.90
   7  -3   2  358.86    3.30
   7  -3   1 1313.47    8.80
   7  -3   0    0.20    0.50
   7  -3  -1 1329.87    8.80
   7  -3  -2  363.86    3.30
   7  -3  -3  922.01    6.40
   7  -3  -4  211.98    2.90
   7  -3  -5  337.77    4.60
   7  -3  -6  190.58    3.60
   7  -3  -7  191.78    4.00
   7  -3  -8  317.87    6.10
   8  -2   7  381.96    7.00
   8  -2   6   47.20    3.20
   8  -2   5  100.89    6.10
   8  -2   4   79.89    4.00
   8  -2   3   31.90    1.20
   8  -2   2  136.99    1.90
   8  -2   1   20.10    0.90
   8  -2   0  203.38    2.10
   8  -2  -1   23.50    1.00
   8  -2  -2  137.39    2.00
   8  -2  -3   31.40    1.40
   8  -2  -4   74.59    2.20
   8  -2  -5  109.99    3.00
   8  -2  -6   45.60    2.30
   8  -2  -7  404.46    5.70
   9  -1   7  115.29    4.80
   9  -1   6  281.47    7.20
   9  -1   5    4.40    2.20
   9  -1   4   40.50    2.50
   9  -1   3   25.40    1.30
   9  -1   2   45.10    1.50
   9  -1   1  631.64    6.80
   9  -1   0    1.00    0.60
   9  -1  -1  635.84    4.80
   9  -1  -2   46.70    1.50
   9  -1  -3   22.00    1.50
   9  -1  -4   40.00    1.90
   9  -1  -5    5.90    1.40
   9  -1  -6  291.37    4.70
   9  -1  -7  116.79    3.40
  10   0   6  954.80   17.30
  10   0   5    1.60    2.80
  10   0   4  645.84    8.60
  10   0   3    0.40    0.90
  10   0   2 2532.25   20.60
  10   0   1    0.80    0.80
  10   0   0 6527.35   42.60
  10   0  -1    1.10    0.90
  10   0  -2 2583.24   20.30
  10   0  -3    0.80    1.40
  10   0  -4  674.03    7.80
  10   0  -5    1.30    1.50
  10   0  -6  972.60   11.20
  11   1   6  329.57    8.40
  11   1   5   20.40    4.30
  11   1   4  151.28    4.30
  11   1   3   15.20    1.60
  11   1   2   74.59    2.30
  11   1   1  204.18    3.20
  11   1   0    1.50    0.90
  11   1  -1  213.98    2.90
  11   1  -2   76.29    2.50
  11   1  -3   18.80    1.90
  11   1  -4  157.88    3.90
  11   1  -5   27.80    2.30
  11   1  -6  349.37    6.00
  12   2   5   44.50    3.70
  12   2   4    2.20    1.90
  12   2   3   31.00    1.80
  12   2   2   14.80    1.70
  12   2   1    4.40    1.10
  12   2   0   18.10    1.30
  12   2  -1    5.80    1.30
  12   2  -2   13.90    1.80
  12   2  -3   30.00    2.20
  12   2  -4    5.40    1.80
  12   2  -5   47.20    2.80
  13   3   3  242.58    4.60
  13   3   2   81.29    2.40
  13   3   1  140.29    2.80
  13   3   0    1.90    1.30
  13   3  -1  140.39    3.30
  13   3  -2   92.09    3.10
  13   3  -3  256.57    4.70
  14   4   1   12.20    2.80
  14   4   0  359.46    7.30
  14   4  -1   11.70    2.40
  -8 -20   3    8.60    1.80
  -8 -20   2  982.40   10.80
  -8 -20   1   12.50    1.90
  -8 -20   0  698.63    8.10
  -8 -20  -1    6.60    1.50
  -8 -20  -2  966.70   10.90
  -8 -20  -3    3.90    2.00
  -7 -19   4   58.99    2.90
  -7 -19   3  232.98    4.40
  -7 -19   2   32.40    2.50
  -7 -19   1  178.38    4.30
  -7 -19   0    0.00    1.40
  -7 -19  -1  190.88    3.30
  -7 -19  -2   37.80    2.50
  -7 -19  -3  239.58    4.40
  -7 -19  -4   60.99    2.90
  -6 -18   5  158.98    4.00
  -6 -18   4   12.60    1.70
  -6 -18   3   76.49    2.80
  -6 -18   2   54.09    2.20
  -6 -18   1   20.30    1.80
  -6 -18   0  106.39    3.10
  -6 -18  -1   16.40    1.40
  -6 -18  -2   51.29    2.40
  -6 -18  -3   70.89    2.60
  -6 -18  -4   12.80    1.60
  -6 -18  -5  150.48    3.40
  -5 -17   6  496.05    6.70
  -5 -17   5   90.09    3.10
  -5 -17   4  120.19    3.20
  -5 -17   3  130.59    3.00
  -5 -17   2   39.60    2.00
  -5 -17   1  768.82    7.50
  -5 -17   0    3.40    1.10
  -5 -17  -1  771.22    7.50
  -5 -17  -2   39.60    1.70
  -5 -17  -3  122.69    2.90
  -5 -17  -4  121.39    2.90
  -5 -17  -5   86.89    2.60
  -5 -17  -6  482.35    9.10
  -4 -16   7    3.00    1.60
  -4 -16   6  957.70    8.80
  -4 -16   5    4.70    1.40
  -4 -16   4  567.84    6.20
  -4 -16   3   71.59    2.00
  -4 -16   2 2249.27   18.00
  -4 -16   1   39.70    1.50
  -4 -16   0 5992.00   44.00
  -4 -16  -1   37.50    1.60
  -4 -16  -2 2238.18   16.40
  -4 -16  -3   73.69    2.20
  -4 -16  -4  552.24    6.00
  -4 -16  -5    2.50    1.40
  -4 -16  -6  942.81   10.90
  -4 -16  -7    1.30    1.90
  -3 -15   7  172.98    5.50
  -3 -15   6  140.19    2.90
  -3 -15   5   52.39    2.00
  -3 -15   4   61.09    2.00
  -3 -15   3  112.39    2.10
  -3 -15   2  112.59    2.40
  -3 -15   1 1366.36    9.30
  -3 -15   0    1.00    0.80
  -3 -15  -1 1396.26    9.80
  -3 -15  -2  112.19    2.20
  -3 -15  -3  115.79    2.60
  -3 -15  -4   53.59    1.90
  -3 -15  -5   48.20    1.50
  -3 -15  -6  130.99    2.60
  -3 -15  -7  147.79    3.10
  -2 -14   7  420.06    6.90
  -2 -14   6   19.30    2.30
  -2 -14   5  289.27    4.10
  -2 -14   4    7.60    0.90
  -2 -14   3  165.88    2.40
  -2 -14   2    2.30    0.80
  -2 -14   1   28.80    1.30
  -2 -14   0    9.30    0.90
  -2 -14  -1   32.40    1.00
  -2 -14  -2    2.90    0.60
  -2 -14  -3  170.08    2.10
  -2 -14  -4    8.90    1.00
  -2 -14  -5  289.77    3.40
  -2 -14  -6   19.30    1.40
  -2 -14  -7  404.66    5.70
  -1 -13   8  218.68    7.50
  -1 -13   7   46.20    2.80
  -1 -13   6   75.29    2.90
  -1 -13   5  125.39    3.00
  -1 -13   4  219.88    2.90
  -1 -13   3  822.12    6.30
  -1 -13   2  536.15    4.50
  -1 -13   1  715.53    5.50
  -1 -13   0    0.80    0.60
  -1 -13  -1  775.12    5.50
  -1 -13  -2  604.34    4.50
  -1 -13  -3  884.61    6.40
  -1 -13  -4  229.58    2.90
  -1 -13  -5  131.49    2.30
  -1 -13  -6   80.59    1.90
  -1 -13  -7   53.99    2.00
  -1 -13  -8  228.88    4.20
   0 -12   8  283.87    7.30
   0 -12   7   35.60    5.10
   0 -12   6  696.73   10.80
   0 -12   5  222.88    3.90
   0 -12   4 3285.67   25.70
   0 -12   3  628.94    5.50
   0 -12   2 4283.47   29.60
   0 -12   1 1132.99    7.90
   0 -12   0 2629.04   18.70
   0 -12  -1 1160.68    8.20
   0 -12  -2 4459.45   26.80
   0 -12  -3  620.84    4.80
   0 -12  -4 3209.58   24.10
   0 -12  -5  211.28    2.90
   0 -12  -6  697.33    6.70
   0 -12  -7   27.50    1.70
   0 -12  -8  278.37    4.80
   1 -11   8   73.29    3.20
   1 -11   7  176.78    4.80
   1 -11   6  642.44   11.70
   1 -11   5  973.90   11.70
   1 -11   4  325.17    4.40
   1 -11   3 1067.09    8.80
   1 -11   2  756.92    6.10
   1 -11   1  395.66    3.40
   1 -11   0    0.50    0.50
   1 -11  -1  401.46    3.40
   1 -11  -2  758.02    5.40
   1 -11  -3 1059.69    7.40
   1 -11  -4  321.87    3.00
   1 -11  -5  945.41    8.90
   1 -11  -6  646.44    6.70
   1 -11  -7  164.08    3.20
   1 -11  -8   77.09    2.70
   2 -10   8    4.70    1.40
   2 -10   7  419.66    6.00
   2 -10   6  178.88    3.00
   2 -10   5  714.73    7.90
   2 -10   4  152.78    2.00
   2 -10   3  366.66    3.30
   2 -10   2  139.19    1.90
   2 -10   1    8.80    0.70
   2 -10   0  376.36    3.30
   2 -10  -1    9.30    0.60
   2 -10  -2  138.29    1.70
   2 -10  -3  366.06    3.10
   2 -10  -4  154.68    1.90
   2 -10  -5  726.13    5.90
   2 -10  -6  188.68    3.70
   2 -10  -7  405.46    5.90
   2 -10  -8    3.00    1.30
   3  -9   8  250.07    5.00
   3  -9   7  165.58    3.10
   3  -9   6  523.15    5.60
   3  -9   5  893.81    8.70
   3  -9   4  753.62    7.50
   3  -9   3 1683.43   11.50
   3  -9   2  160.58    1.80
   3  -9   1 1002.00    6.60
   3  -9   0    0.70    0.50
   3  -9  -1 1012.30    7.80
   3  -9  -2  157.78    2.00
   3  -9  -3 1691.93   10.80
   3  -9  -4  757.82    5.80
   3  -9  -5  908.31    7.50
   3  -9  -6  538.35    5.70
   3  -9  -7  162.58    3.70
   3  -9  -8  250.27    4.30
   4  -8   8  138.09    5.70
   4  -8   7   55.19    1.90
   4  -8   6  803.12    8.20
   4  -8   5  386.86    4.50
   4  -8   4 3354.46   26.40
   4  -8   3   76.49    1.90
   4  -8   2 3455.25   25.20
   4  -8   1  517.95    4.20
   4  -8   0 1716.73   10.80
   4  -8  -1  518.25    3.90
   4  -8  -2 3480.75   21.10
   4  -8  -3   72.39    1.40
   4  -8  -4 3363.66   21.50
   4  -8  -5  393.66    4.30
   4  -8  -6  830.22    8.10
   4  -8  -7   57.99    2.20
   4  -8  -8  123.19    3.70
   5  -7   8  360.26    9.10
   5  -7   7  153.98    3.50
   5  -7   6   86.89    2.00
   5  -7   5  893.61    8.40
   5  -7   4  348.37    4.00
   5  -7   3 3685.63   33.90
   5  -7   2 1630.74   11.00
   5  -7   1 2076.99   13.30
   5  -7   0    0.20    0.40
   5  -7  -1 2081.29   13.60
   5  -7  -2 1655.03   10.60
   5  -7  -3 3720.63   22.70
   5  -7  -4  355.86    3.50
   5  -7  -5  912.51    8.80
   5  -7  -6   87.69    2.30
   5  -7  -7  159.78    3.00
   5  -7  -8  338.77    5.80
   6  -6   8    2.10    1.70
   6  -6   7  280.57    5.90
   6  -6   6  162.28    5.10
   6  -6   5  583.64   10.10
   6  -6   4   59.39    1.50
   6  -6   3  500.15    4.50
   6  -6   2   11.30    0.80
   6  -6   1   50.49    1.10
   6  -6   0  162.28    1.80
   6  -6  -1   51.69    1.20
   6  -6  -2   10.60    0.80
   6  -6  -3  510.05    4.20
   6  -6  -4   60.69    1.80
   6  -6  -5  599.24    6.50
   6  -6  -6  168.08    3.60
   6  -6  -7  293.87    4.80
   6  -6  -8    3.20    1.40
   7  -5   8  123.89    5.30
   7  -5   7  161.18    5.40
   7  -5   6  277.37   11.60
   7  -5   4  181.88    3.20
   7  -5   3  459.85    4.20
   7  -5   2    1.80    0.60
   7  -5   1  494.85    3.90
   7  -5   0    0.20    0.60
   7  -5  -1  497.65    3.80
   7  -5  -2    2.00    0.70
   7  -5  -3  460.65    3.90
   7  -5  -4  189.98    3.10
   7  -5  -5  424.16    5.40
   7  -5  -6  277.37    4.80
   7  -5  -7  163.98    3.70
   7  -5  -8  129.19    4.40
   8  -4   7   26.00    4.80
   8  -4   6  558.64   17.80
   8  -4   5    7.80    2.40
   8  -4   4  671.73    6.80
   8  -4   3   15.70    1.00
   8  -4   2 1780.82   13.80
   8  -4   1    6.50    0.70
   8  -4   0 3556.34   21.60
   8  -4  -1    5.70    0.80
   8  -4  -2 1777.92   11.20
   8  -4  -3   14.80    1.20
   8  -4  -4  696.33    6.70
   8  -4  -5   11.60    1.50
   8  -4  -6  579.44    7.00
   8  -4  -7   21.80    2.00
   9  -3   7  376.46   14.20
   9  -3   6  407.56    8.90
   9  -3   5  308.87    9.60
   9  -3   4  133.29    2.70
   9  -3   3  254.37    3.00
   9  -3   2   18.60    1.20
   9  -3   1 1493.35   10.80
   9  -3   0    1.20    0.80
   9  -3  -1 1497.55   10.00
   9  -3  -2   17.60    1.10
   9  -3  -3  260.37    3.50
   9  -3  -4  141.89    3.20
   9  -3  -5  319.87    4.80
   9  -3  -6  448.56    6.10
   9  -3  -7  393.66    6.30
  10  -2   6    8.90    2.40
  10  -2   5   13.00    3.40
  10  -2   4    6.60    1.50
  10  -2   3    5.10    0.90
  10  -2   2    8.60    1.10
  10  -2   1    3.60    1.10
  10  -2   0    6.70    0.90
  10  -2  -1    3.20    0.90
  10  -2  -2    9.50    1.30
  10  -2  -3    3.40    1.30
  10  -2  -4    4.40    1.50
  10  -2  -5    9.60    1.70
  10  -2  -6   10.20    1.90
  11  -1   6  340.97   11.40
  11  -1   5   27.70    4.10
  11  -1   4  147.19    4.10
  11  -1   3   18.20    1.30
  11  -1   2   73.49    2.30
  11  -1   1  214.28    4.10
  11  -1   0    1.00    0.90
  11  -1  -1  213.28    3.10
  11  -1  -2   79.89    2.40
  11  -1  -3   17.80    1.70
  11  -1  -4  164.48    3.90
  11  -1  -5   27.60    2.30
  11  -1  -6  344.07    6.00
  12   0   5    0.00    3.20
  12   0   4  591.34   12.10
  12   0   3    1.20    1.40
  12   0   2  889.91    9.50
  12   0   1    1.20    1.40
  12   0   0 1043.00   10.20
  12   0  -1    1.20    1.10
  12   0  -2  909.11   10.50
  12   0  -3    1.80    1.50
  12   0  -4  600.94    8.10
  12   0  -5    0.00    1.70
  13   1   3  349.87    6.30
  13   1   2    3.10    1.80
  13   1   1  214.28    5.20
  13   1   0    1.50    1.20
  13   1  -1  218.98    3.70
  13   1  -2    2.80    1.60
  13   1  -3  349.27    5.50
  14   2   1    9.20    2.20
  14   2   0    2.90    2.00
  14   2  -1   11.70    1.90
  -7 -21   3  136.69    4.00
  -7 -21   2   22.70    2.30
  -7 -21   1   72.09    3.00
  -7 -21   0    4.50    1.80
  -7 -21  -1   72.59    2.80
  -7 -21  -2   26.70    2.20
  -7 -21  -3  127.29    4.00
  -6 -20   4  296.47    5.10
  -6 -20   3    2.40    1.70
  -6 -20   2  301.87    4.50
  -6 -20   1    4.40    1.60
  -6 -20   0  285.77    4.60
  -6 -20  -1    2.60    1.50
  -6 -20  -2  288.57    4.50
  -6 -20  -3    2.00    1.50
  -6 -20  -4  292.87    4.80
  -5 -19   5  305.17    5.20
  -5 -19   4    4.50    1.60
  -5 -19   3  373.96    5.40
  -5 -19   2    1.00    1.20
  -5 -19   1  907.81    8.70
  -5 -19   0    1.80    1.40
  -5 -19  -1  912.21    9.10
  -5 -19  -2    2.30    1.20
  -5 -19  -3  374.26    5.90
  -5 -19  -4    3.30    1.40
  -5 -19  -5  283.57    5.10
  -4 -18   6    3.10    1.50
  -4 -18   5   83.09    2.80
  -4 -18   4    0.40    1.40
  -4 -18   3   25.80    1.90
  -4 -18   2   21.50    1.80
  -4 -18   1   11.80    1.20
  -4 -18   0   73.99    2.50
  -4 -18  -1   14.10    1.30
  -4 -18  -2   24.10    1.60
  -4 -18  -3   23.10    1.80
  -4 -18  -4    2.80    1.30
  -4 -18  -5   80.09    2.60
  -4 -18  -6    1.90    1.50
  -3 -17   6  411.36    4.90
  -3 -17   5   67.79    2.40
  -3 -17   4  116.19    3.20
  -3 -17   3   20.80    1.40
  -3 -17   2    3.60    1.10
  -3 -17   1  212.58    2.80
  -3 -17   0    1.50    0.90
  -3 -17  -1  220.78    3.20
  -3 -17  -2    3.00    1.00
  -3 -17  -3   20.90    1.40
  -3 -17  -4  112.39    2.80
  -3 -17  -5   63.69    2.40
  -3 -17  -6  394.86    4.50
  -2 -16   7   41.20    3.90
  -2 -16   6  571.24    9.80
  -2 -16   5   54.89    2.90
  -2 -16   4  837.82    8.60
  -2 -16   3    5.00    1.10
  -2 -16   2 1791.82   14.60
  -2 -16   1   24.50    1.20
  -2 -16   0 2771.22   17.40
  -2 -16  -1   26.00    1.10
  -2 -16  -2 1947.21   13.70
  -2 -16  -3    2.90    0.80
  -2 -16  -4  860.41    7.70
  -2 -16  -5   52.59    2.00
  -2 -16  -6  545.75    6.50
  -2 -16  -7   36.70    2.80
  -1 -15   7  160.08    4.20
  -1 -15   6  111.69    4.30
  -1 -15   5  509.35    6.60
  -1 -15   4  138.29    2.70
  -1 -15   3 1038.70    8.10
  -1 -15   2   35.90    1.30
  -1 -15   1  996.50    7.10
  -1 -15   0    1.60    0.70
  -1 -15  -1 1060.49    7.40
  -1 -15  -2   37.90    1.30
  -1 -15  -3 1124.89    8.90
  -1 -15  -4  147.59    2.60
  -1 -15  -5  484.95    5.40
  -1 -15  -6  110.69    2.50
  -1 -15  -7  161.28    3.20
   0 -14   8   13.40    4.30
   0 -14   7  180.78    4.20
   0 -14   6   14.00    2.60
   0 -14   5  270.07    4.90
   0 -14   4   20.50    1.50
   0 -14   3  143.49    2.00
   0 -14   2    1.20    0.70
   0 -14   1    2.80    0.60
   0 -14   0    4.40    0.60
   0 -14  -1    2.70    0.70
   0 -14  -2    2.20    0.60
   0 -14  -3  153.28    2.10
   0 -14  -4   18.30    1.00
   0 -14  -5  263.17    3.40
   0 -14  -6   10.80    1.40
   0 -14  -7  175.58    3.40
   0 -14  -8   20.60    1.80
   1 -13   8  236.28    6.70
   1 -13   7   57.79    5.00
   1 -13   6   76.09    3.30
   1 -13   5  123.59    3.00
   1 -13   4  210.28    2.90
   1 -13   3  816.02    6.50
   1 -13   2  530.05    4.50
   1 -13   1  723.73    5.30
   1 -13   0    0.60    0.60
   1 -13  -1  718.23    5.80
   1 -13  -2  528.55    4.20
   1 -13  -3  817.12    6.40
   1 -13  -4  215.68    2.70
   1 -13  -5  118.99    2.30
   1 -13  -6   76.29    2.30
   1 -13  -7   55.29    2.30
   1 -13  -8  231.68    4.50
   2 -12   8  286.17    5.10
   2 -12   7   41.80    3.50
   2 -12   6  504.75    6.80
   2 -12   5  112.79    2.30
   2 -12   4 1099.89    8.70
   2 -12   3   97.79    1.70
   2 -12   2 1825.52   12.00
   2 -12   1  230.58    2.50
   2 -12   0 1957.80   12.90
   2 -12  -1  230.68    2.40
   2 -12  -2 1834.22   12.20
   2 -12  -3   95.89    1.60
   2 -12  -4 1083.99    8.70
   2 -12  -5  109.39    2.00
   2 -12  -6  505.35    6.40
   2 -12  -7   43.50    2.10
   2 -12  -8  282.67    4.60
   3 -11   8  105.09    3.10
   3 -11   7  314.07    5.00
   3 -11   6   98.19    2.40
   3 -11   5  402.96    4.90
   3 -11   4   11.00    0.80
   3 -11   3  608.74    4.90
   3 -11   2    5.10    0.70
   3 -11   1 1227.28    8.80
   3 -11   0    0.80    0.50
   3 -11  -1 1250.07    8.30
   3 -11  -2    4.00    0.70
   3 -11  -3  613.84    4.90
   3 -11  -4   12.00    0.90
   3 -11  -5  405.86    4.50
   3 -11  -6  100.59    2.20
   3 -11  -7  317.77    5.50
   3 -11  -8  106.49    3.00
   4 -10   8   26.00    2.10
   4 -10   7  316.17    4.50
   4 -10   6    6.80    1.00
   4 -10   5  217.08    3.40
   4 -10   4    4.90    0.90
   4 -10   3  122.29    1.70
   4 -10   2   32.90    1.00
   4 -10   1   26.40    0.90
   4 -10   0   33.00    1.00
   4 -10  -1   28.50    1.00
   4 -10  -2   35.50    1.10
   4 -10  -3  127.09    1.90
   4 -10  -4    4.00    0.80
   4 -10  -5  220.98    3.20
   4 -10  -6    7.50    1.10
   4 -10  -7  315.47    4.40
   4 -10  -8   22.80    1.90
   5  -9   8   77.69    4.80
   5  -9   7  149.79    3.20
   5  -9   6  261.17    3.50
   5  -9   5  504.65    6.10
   5  -9   4  192.88    3.20
   5  -9   3  295.77    4.10
   5  -9   2   53.69    1.20
   5  -9   1  174.88    2.20
   5  -9   0    0.30    0.50
   5  -9  -1  175.78    2.00
   5  -9  -2   53.89    1.30
   5  -9  -3  293.07    3.10
   5  -9  -4  201.58    3.00
   5  -9  -5  523.15    5.80
   5  -9  -6  266.67    3.90
   5  -9  -7  149.19    3.00
   5  -9  -8   70.79    3.00
   6  -8   8  128.09    4.40
   6  -8   7   59.89    2.50
   6  -8   6  548.65    7.20
   6  -8   5  271.87    4.40
   6  -8   4 1529.85   15.10
   6  -8   3    2.20    0.80
   6  -8   2 1498.35   10.30
   6  -8   1  102.39    1.50
   6  -8   0  989.80    6.80
   6  -8  -1   98.79    1.50
   6  -8  -2 1521.75   10.10
   6  -8  -3    2.20    0.70
   6  -8  -4 1559.14   12.90
   6  -8  -5  280.37    4.40
   6  -8  -6  563.94    7.00
   6  -8  -7   59.89    2.60
   6  -8  -8  126.79    3.60
   7  -7   7  198.08   10.80
   7  -7   6  191.58    6.90
   7  -7   5  537.25    8.10
   7  -7   4  163.38    3.30
   7  -7   3  987.40    8.10
   7  -7   2   88.49    1.70
   7  -7   1  758.62    5.70
   7  -7   0    0.40    0.60
   7  -7  -1  754.52    5.40
   7  -7  -2   92.29    1.70
   7  -7  -3 1021.70    8.70
   7  -7  -4  168.18    2.90
   7  -7  -5  544.25    7.50
   7  -7  -6  217.18    4.10
   7  -7  -7  184.38    4.10
   8  -6   7  188.28   10.40
   8  -6   5  143.19    4.40
   8  -6   4   18.70    1.30
   8  -6   3   47.70    1.50
   8  -6   2    3.40    0.90
   8  -6   1    5.00    0.70
   8  -6   0    7.00    0.80
   8  -6  -1    3.90    0.70
   8  -6  -2   12.90    1.00
   8  -6  -3   47.40    1.80
   8  -6  -4   18.20    1.50
   8  -6  -5  155.08    3.30
   8  -6  -6   14.10    1.80
   8  -6  -7  214.48    4.40
   9  -5   7  173.18    9.90
   9  -5   5  143.59    3.60
   9  -5   4   88.59    2.10
   9  -5   3  290.77    3.50
   9  -5   2  196.38    2.80
   9  -5   1  792.92    6.30
   9  -5   0    1.10    0.70
   9  -5  -1  806.42    6.10
   9  -5  -2  195.88    2.90
   9  -5  -3  295.07    3.80
   9  -5  -4   91.29    3.10
   9  -5  -5  158.78    3.50
   9  -5  -6  170.98    3.80
   9  -5  -7  180.48    4.40
  10  -4   5   53.19    3.40
  10  -4   4  333.97    4.30
  10  -4   3    1.60    1.00
  10  -4   2  911.41    8.00
  10  -4   1   23.00    1.20
  10  -4   0 2075.89   15.60
  10  -4  -1   23.80    1.30
  10  -4  -2  945.51    8.70
  10  -4  -3    1.10    1.20
  10  -4  -4  342.17    5.40
  10  -4  -5   52.79    2.70
  10  -4  -6  373.16    6.10
  11  -3   5   96.39    3.50
  11  -3   4   47.50    2.20
  11  -3   3   74.69    2.50
  11  -3   2    9.80    1.70
  11  -3   1  221.18    4.30
  11  -3   0    2.50    1.30
  11  -3  -1  222.98    3.40
  11  -3  -2   10.80    1.70
  11  -3  -3   73.19    2.70
  11  -3  -4   47.40    2.60
  11  -3  -5  102.19    3.90
  12  -2   5   41.70    5.10
  12  -2   4    6.40    2.60
  12  -2   3   30.40    2.00
  12  -2   2   16.30    1.70
  12  -2   1    6.00    1.70
  12  -2   0   20.30    1.60
  12  -2  -1    4.20    1.20
  12  -2  -2   14.70    1.70
  12  -2  -3   33.90    2.20
  12  -2  -4    7.20    1.90
  12  -2  -5   45.50    2.80
  13  -1   3  342.77    5.50
  13  -1   2    3.80    1.70
  13  -1   1  224.08    5.30
  13  -1   0    2.30    1.30
  13  -1  -1  232.58    4.20
  13  -1  -2    3.60    1.80
  13  -1  -3  364.96    6.00
  14   0   1    2.80    1.90
  14   0   0   15.80    2.30
  14   0  -1    0.60    1.60
  -6 -22   3   71.19    3.00
  -6 -22   2    4.70    1.40
  -6 -22   1    2.90    1.70
  -6 -22   0    2.90    1.60
  -6 -22  -1    3.50    1.50
  -6 -22  -2    3.30    1.30
  -6 -22  -3   68.89    3.30
  -5 -21   4   15.20    2.20
  -5 -21   3  335.57    5.60
  -5 -21   2    9.40    1.70
  -5 -21   1  375.26    6.00
  -5 -21   0    2.20    1.60
  -5 -21  -1  368.06    5.30
  -5 -21  -2   10.30    1.50
  -5 -21  -3  337.17    5.40
  -5 -21  -4   13.50    1.80
  -4 -20   5    5.00    1.70
  -4 -20   4  344.07    5.50
  -4 -20   3    2.40    1.40
  -4 -20   2  492.85    5.80
  -4 -20   1    1.70    1.10
  -4 -20   0  664.93    7.50
  -4 -20  -1    2.10    1.30
  -4 -20  -2  497.35    5.60
  -4 -20  -3    1.80    1.40
  -4 -20  -4  355.66    5.30
  -4 -20  -5    2.10    1.50
  -3 -19   6   87.09    2.90
  -3 -19   5  168.28    3.80
  -3 -19   4   94.59    2.80
  -3 -19   3  228.18    3.90
  -3 -19   2  124.99    3.10
  -3 -19   1  353.26    4.10
  -3 -19   0    1.80    1.00
  -3 -19  -1  376.36    4.60
  -3 -19  -2  126.99    2.80
  -3 -19  -3  238.18    3.70
  -3 -19  -4   96.69    2.90
  -3 -19  -5  163.38    4.00
  -3 -19  -6   89.99    3.20
  -2 -18   6    7.70    2.30
  -2 -18   5   56.69    2.30
  -2 -18   4    6.00    1.50
  -2 -18   3   56.69    2.30
  -2 -18   2   24.30    1.60
  -2 -18   1   13.60    1.20
  -2 -18   0    3.10    1.10
  -2 -18  -1   13.00    1.10
  -2 -18  -2   31.00    1.40
  -2 -18  -3   53.09    1.80
  -2 -18  -4    7.70    1.30
  -2 -18  -5   56.59    1.90
  -2 -18  -6    6.30    1.30
  -1 -17   7  203.28    5.80
  -1 -17   6  290.57    6.70
  -1 -17   5  397.86    5.60
  -1 -17   4  152.58    3.10
  -1 -17   3  477.65    6.30
  -1 -17   2    1.70    1.00
  -1 -17   1  543.85    5.00
  -1 -17   0    1.40    0.80
  -1 -17  -1  559.34    5.00
  -1 -17  -2    2.20    0.90
  -1 -17  -3  510.55    5.20
  -1 -17  -4  165.48    3.20
  -1 -17  -5  407.76    5.20
  -1 -17  -6  259.87    4.20
  -1 -17  -7  183.08    4.00
   0 -16   7    5.50    2.20
   0 -16   6  307.87    6.70
   0 -16   5    3.00    1.90
   0 -16   4 1043.20   10.20
   0 -16   3   37.70    1.50
   0 -16   2 1295.67   10.30
   0 -16   1   38.20    1.30
   0 -16   0  870.41    6.40
   0 -16  -1   35.80    1.30
   0 -16  -2 1315.87    9.40
   0 -16  -3   38.70    1.40
   0 -16  -4 1055.19    8.60
   0 -16  -5    4.10    1.20
   0 -16  -6  281.77    4.40
   0 -16  -7    2.90    1.30
   1 -15   7  155.38    4.50
   1 -15   6  108.39    4.10
   1 -15   5  478.05    5.90
   1 -15   4  138.19    2.60
   1 -15   3 1011.20    8.40
   1 -15   2   36.30    1.30
   1 -15   1  995.30    7.00
   1 -15   0    1.10    0.70
   1 -15  -1  996.70    7.80
   1 -15  -2   34.90    1.20
   1 -15  -3 1033.90    8.00
   1 -15  -4  138.09    2.30
   1 -15  -5  466.45    5.50
   1 -15  -6  112.99    2.80
   1 -15  -7  152.08    3.70
   2 -14   7  423.86    7.40
   2 -14   6   19.50    1.90
   2 -14   5  285.37    3.60
   2 -14   4    8.60    1.00
   2 -14   3  161.68    2.30
   2 -14   2    2.90    0.70
   2 -14   1   30.60    1.30
   2 -14   0    8.90    0.90
   2 -14  -1   31.20    1.10
   2 -14  -2    2.40    0.70
   2 -14  -3  167.98    2.20
   2 -14  -4    8.90    1.00
   2 -14  -5  293.47    3.70
   2 -14  -6   19.10    1.70
   2 -14  -7  406.06    5.70
   3 -13   8  384.56    7.00
   3 -13   7  311.87    5.40
   3 -13   6  246.28    4.10
   3 -13   5  409.86    5.10
   3 -13   4   87.49    2.00
   3 -13   3  798.12    6.30
   3 -13   2   65.29    1.60
   3 -13   1 2478.95   16.10
   3 -13   0    0.10    0.60
   3 -13  -1 2512.65   17.20
   3 -13  -2   65.59    1.50
   3 -13  -3  815.82    6.40
   3 -13  -4   91.49    2.10
   3 -13  -5  420.26    4.70
   3 -13  -6  256.47    3.50
   3 -13  -7  317.37    5.00
   3 -13  -8  384.06    6.40
   4 -12   8  260.67    5.50
   4 -12   7   22.60    1.60
   4 -12   6  537.85    6.40
   4 -12   5    2.00    1.00
   4 -12   4  355.26    4.10
   4 -12   3   21.10    1.00
   4 -12   2 1823.62   12.20
   4 -12   1   33.10    1.10
   4 -12   0 5074.59   31.70
   4 -12  -1   32.40    1.20
   4 -12  -2 1852.01   12.10
   4 -12  -3   22.30    1.10
   4 -12  -4  366.36    4.60
   4 -12  -5    2.30    1.00
   4 -12  -6  551.44    6.20
   4 -12  -7   21.60    1.70
   4 -12  -8  263.07    5.30
   5 -11   7  354.96    4.80
   5 -11   6  289.17    4.60
   5 -11   5  180.28    3.00
   5 -11   4  122.19    2.80
   5 -11   3  259.57    3.30
   5 -11   2  277.87    3.10
   5 -11   1 1279.07    8.80
   5 -11   0    0.60    0.60
   5 -11  -1 1287.37    9.10
   5 -11  -2  289.07    3.00
   5 -11  -3  262.27    2.80
   5 -11  -4  124.49    2.40
   5 -11  -5  190.18    3.10
   5 -11  -6  299.47    4.40
   5 -11  -7  364.66    4.70
   6 -10   7  229.78    4.60
   6 -10   6    3.10    1.30
   6 -10   5  120.29    2.80
   6 -10   4   28.60    2.00
   6 -10   3   64.99    2.50
   6 -10   2   25.00    1.10
   6 -10   1   18.70    1.00
   6 -10   0   49.00    1.20
   6 -10  -1   19.00    0.90
   6 -10  -2   26.30    1.10
   6 -10  -3   58.69    1.80
   6 -10  -4   27.70    1.80
   6 -10  -5  128.59    3.30
   6 -10  -6    2.90    1.30
   6 -10  -7  237.38    4.40
   7  -9   7  116.19    5.50
   7  -9   6  166.98    4.20
   7  -9   5  355.76    5.50
   7  -9   4  190.98    3.80
   7  -9   3  613.24    7.30
   7  -9   2  135.39    2.00
   7  -9   1  701.83    5.40
   7  -9   0    0.70    0.60
   7  -9  -1  713.33    5.20
   7  -9  -2  140.69    2.20
   7  -9  -3  633.74    6.50
   7  -9  -4  196.18    3.70
   7  -9  -5  368.86    5.50
   7  -9  -6  174.38    3.80
   7  -9  -7  127.59    3.50
   8  -8   7   84.09    3.90
   8  -8   6  392.16    8.30
   8  -8   5  166.68    3.60
   8  -8   4 1086.29   11.50
   8  -8   3   16.90    1.10
   8  -8   2 1443.26   11.40
   8  -8   1   95.39    1.90
   8  -8   0 1419.66    9.50
   8  -8  -1   95.89    1.80
   8  -8  -2 1486.45   11.70
   8  -8  -3   16.70    1.30
   8  -8  -4 1134.69   12.20
   8  -8  -5  175.48    3.90
   8  -8  -6  434.26    6.40
   8  -8  -7   86.79    3.20
   9  -7   5  345.87    6.20
   9  -7   4   65.09    2.20
   9  -7   3  218.08    3.30
   9  -7   2   91.19    2.30
   9  -7   1  189.28    2.60
   9  -7   0    0.30    0.90
   9  -7  -1  186.48    2.60
   9  -7  -2   90.19    2.30
   9  -7  -3  214.98    3.30
   9  -7  -4   66.19    2.50
   9  -7  -5  352.16    5.20
   9  -7  -6  187.48    4.20
  10  -6   5  247.98    6.40
  10  -6   4   50.29    1.90
  10  -6   3   87.89    2.10
  10  -6   2   22.70    1.60
  10  -6   1    9.30    1.10
  10  -6   0   52.29    1.90
  10  -6  -1    9.80    1.20
  10  -6  -2   22.60    1.60
  10  -6  -3   94.99    2.60
  10  -6  -4   48.60    2.50
  10  -6  -5  249.28    5.00
  10  -6  -6   44.50    2.60
  11  -5   5  200.18    5.90
  11  -5   4   64.99    2.50
  11  -5   3  434.96    5.40
  11  -5   2   57.89    2.50
  11  -5   1  612.84    6.40
  11  -5   0    0.40    1.10
  11  -5  -1  630.34    6.70
  11  -5  -2   59.19    2.30
  11  -5  -3  434.46    5.90
  11  -5  -4   68.09    3.00
  11  -5  -5  205.38    4.60
  12  -4   4  621.64    8.60
  12  -4   3   11.40    1.70
  12  -4   2  725.03    8.90
  12  -4   1    7.00    2.00
  12  -4   0  645.44    7.00
  12  -4  -1    8.90    1.40
  12  -4  -2  743.13    7.70
  12  -4  -3   12.30    1.80
  12  -4  -4  648.24    8.60
  13  -3   3  242.38    4.80
  13  -3   2   92.59    3.40
  13  -3   1  149.88    4.00
  13  -3   0    3.00    1.40
  13  -3  -1  148.29    3.10
  13  -3  -2   85.69    2.80
  13  -3  -3  253.87    5.10
  14  -2   1    7.50    2.30
  14  -2   0    4.60    1.70
  14  -2  -1   11.30    1.90
  -5 -23   3  451.35    6.90
  -5 -23   2   24.20    1.90
  -5 -23   1  417.56    6.00
  -5 -23   0    0.90    1.70
  -5 -23  -1  405.36    5.90
  -5 -23  -2   27.60    2.00
  -5 -23  -3  475.85    7.50
  -4 -22   4   24.00    2.20
  -4 -22   3   89.29    3.20
  -4 -22   2   21.30    1.90
  -4 -22   1    2.70    1.20
  -4 -22   0   31.60    2.10
  -4 -22  -1    5.10    1.70
  -4 -22  -2   17.80    1.90
  -4 -22  -3   90.59    3.20
  -4 -22  -4   26.30    2.20
  -3 -21   5  194.78    4.50
  -3 -21   4  175.28    3.90
  -3 -21   3  309.27    4.90
  -3 -21   2   40.20    2.00
  -3 -21   1  315.17    4.10
  -3 -21   0    2.50    1.20
  -3 -21  -1  316.77    4.20
  -3 -21  -2   44.70    2.20
  -3 -21  -3  336.17    4.70
  -3 -21  -4  170.68    4.20
  -3 -21  -5  193.68    4.10
  -2 -20   6  480.85    7.40
  -2 -20   5   23.70    1.80
  -2 -20   4 1193.28   11.30
  -2 -20   3   23.40    1.80
  -2 -20   2 1383.56   13.90
  -2 -20   1   45.10    2.10
  -2 -20   0 1149.39   11.00
  -2 -20  -1   52.19    2.10
  -2 -20  -2 1483.05   12.10
  -2 -20  -3   21.20    1.40
  -2 -20  -4 1265.67   12.00
  -2 -20  -5   25.50    1.60
  -2 -20  -6  474.95    6.40
  -1 -19   6   32.60    2.90
  -1 -19   5  210.18    4.10
  -1 -19   4  128.59    3.00
  -1 -19   3  698.83    8.00
  -1 -19   2  358.66    4.30
  -1 -19   1  263.27    3.60
  -1 -19   0    0.40    1.00
  -1 -19  -1  269.97    3.70
  -1 -19  -2  397.16    4.30
  -1 -19  -3  744.03    6.70
  -1 -19  -4  132.89    2.70
  -1 -19  -5  216.38    3.90
  -1 -19  -6   29.50    2.10
   0 -18   6    1.70    2.00
   0 -18   5  227.98    4.20
   0 -18   4   77.99    2.70
   0 -18   3  272.27    4.10
   0 -18   2  126.29    2.50
   0 -18   1   48.60    1.70
   0 -18   0   17.30    1.20
   0 -18  -1   48.30    1.80
   0 -18  -2  119.99    2.40
   0 -18  -3  285.07    3.50
   0 -18  -4   83.19    2.00
   0 -18  -5  220.28    4.10
   0 -18  -6    2.40    1.40
   1 -17   7  189.98    5.20
   1 -17   6  259.87    4.80
   1 -17   5  401.46    5.40
   1 -17   4  162.08    3.60
   1 -17   3  461.35    5.00
   1 -17   2    2.20    0.90
   1 -17   1  544.15    5.00
   1 -17   0    0.70    0.90
   1 -17  -1  528.35    4.90
   1 -17  -2    1.20    0.90
   1 -17  -3  461.85    4.70
   1 -17  -4  158.08    2.90
   1 -17  -5  379.96    4.80
   1 -17  -6  242.68    4.70
   1 -17  -7  184.38    3.90
   2 -16   7   33.10    2.40
   2 -16   6  518.05    6.70
   2 -16   5   49.10    1.90
   2 -16   4  819.32    7.80
   2 -16   3    5.30    1.00
   2 -16   2 1787.72   12.30
   2 -16   1   23.40    1.20
   2 -16   0 2728.83   18.80
   2 -16  -1   21.20    1.20
   2 -16  -2 1783.02   12.90
   2 -16  -3    6.00    1.00
   2 -16  -4  837.52    7.40
   2 -16  -5   54.09    1.90
   2 -16  -6  536.55    6.90
   2 -16  -7   35.70    2.20
   3 -15   7  150.08    3.90
   3 -15   6  130.99    3.40
   3 -15   5   49.99    2.10
   3 -15   4   58.19    1.90
   3 -15   3  110.09    2.20
   3 -15   2  109.89    1.90
   3 -15   1 1371.06    9.30
   3 -15   0    0.60    0.70
   3 -15  -1 1370.46    9.30
   3 -15  -2  110.99    1.90
   3 -15  -3  110.19    2.20
   3 -15  -4   56.59    2.00
   3 -15  -5   52.79    1.90
   3 -15  -6  128.59    3.10
   3 -15  -7  148.99    3.70
   4 -14   7  350.66    5.30
   4 -14   6   91.39    2.80
   4 -14   5   28.10    1.80
   4 -14   4  111.69    2.20
   4 -14   3    6.30    1.00
   4 -14   2  413.36    3.60
   4 -14   1   26.10    1.10
   4 -14   0  744.53    5.60
   4 -14  -1   28.60    1.10
   4 -14  -2  410.66    4.10
   4 -14  -3    4.40    0.90
   4 -14  -4  116.69    2.50
   4 -14  -5   28.70    1.80
   4 -14  -6   91.69    2.40
   4 -14  -7  352.76    5.50
   5 -13   7  366.46    6.00
   5 -13   6  774.12    9.10
   5 -13   5  287.17    4.50
   5 -13   4  313.07    5.50
   5 -13   3  226.08    3.50
   5 -13   2  137.49    1.90
   5 -13   1 1506.75   10.50
   5 -13   0    0.30    0.70
   5 -13  -1 1498.15   10.60
   5 -13  -2  141.39    2.20
   5 -13  -3  240.48    3.40
   5 -13  -4  334.87    4.50
   5 -13  -5  293.27    5.10
   5 -13  -6  800.92    8.50
   5 -13  -7  372.76    5.30
   6 -12   7   14.80    1.70
   6 -12   6  593.94    8.40
   6 -12   5    3.70    1.80
   6 -12   4  628.54    7.80
   6 -12   3    2.30    1.00
   6 -12   2 2263.57   17.40
   6 -12   1    0.70    0.70
   6 -12   0 5020.60   31.50
   6 -12  -1    0.50    0.70
   6 -12  -2 2265.57   16.90
   6 -12  -3    2.20    1.00
   6 -12  -4  651.73    7.20
   6 -12  -5    3.30    1.30
   6 -12  -6  608.14    7.10
   6 -12  -7   12.90    1.60
   7 -11   7  160.28    4.50
   7 -11   6  208.68    4.20
   7 -11   5  255.87    4.80
   7 -11   4   60.49    2.80
   7 -11   3  280.67    4.70
   7 -11   2    6.00    0.90
   7 -11   1  623.94    5.90
   7 -11   0    0.30    0.90
   7 -11  -1  622.24    5.50
   7 -11  -2    4.70    1.10
   7 -11  -3  284.77    3.90
   7 -11  -4   59.59    2.70
   7 -11  -5  267.07    4.40
   7 -11  -6  214.78    4.70
   7 -11  -7  165.98    3.70
   8 -10   7  233.98    7.80
   8 -10   6  150.08    5.10
   8 -10   5  303.67    5.30
   8 -10   4  149.59    3.90
   8 -10   3  134.79    3.10
   8 -10   2   99.59    1.90
   8 -10   1    9.30    1.10
   8 -10   0  167.68    2.70
   8 -10  -1   10.20    1.00
   8 -10  -2   98.59    2.20
   8 -10  -3  135.39    2.90
   8 -10  -4  148.49    3.60
   8 -10  -5  308.67    5.60
   8 -10  -6  147.39    3.80
   8 -10  -7  248.78   11.60
   9  -9   6   80.69    6.30
   9  -9   5  281.07    5.80
   9  -9   4  167.18    3.80
   9  -9   3 1026.30   10.00
   9  -9   2  399.86    5.10
   9  -9   1 1017.80    8.80
   9  -9   0    1.30    1.10
   9  -9  -1 1027.10    8.60
   9  -9  -2  417.66    5.00
   9  -9  -3 1030.30    9.80
   9  -9  -4  184.68    4.00
   9  -9  -5  290.87    5.60
   9  -9  -6   89.39    3.60
  10  -8   6  178.98    8.50
  10  -8   5  124.09    4.00
  10  -8   4  525.85    8.80
  10  -8   3   31.60    1.70
  10  -8   2  541.95    7.90
  10  -8   1  122.39    2.40
  10  -8   0  388.36    5.20
  10  -8  -1  115.99    2.40
  10  -8  -2  547.65    6.20
  10  -8  -3   33.50    1.90
  10  -8  -4  534.35    7.90
  10  -8  -5  131.89    3.80
  10  -8  -6  189.08    4.80
  11  -7   5  321.27    8.00
  11  -7   4   33.80    1.80
  11  -7   3  473.85    5.80
  11  -7   2    7.70    1.40
  11  -7   1  448.56    5.30
  11  -7   0    1.10    1.20
  11  -7  -1  455.05    5.30
  11  -7  -2    6.10    1.40
  11  -7  -3  497.45    6.50
  11  -7  -4   31.60    2.30
  11  -7  -5  347.37    6.00
  12  -6   4    4.60    1.50
  12  -6   3   79.69    2.90
  12  -6   2    1.80    1.60
  12  -6   1    6.60    1.50
  12  -6   0    2.60    1.40
  12  -6  -1    7.40    1.50
  12  -6  -2    3.10    1.60
  12  -6  -3   83.29    3.30
  12  -6  -4    2.50    1.80
  13  -5   3   45.20    2.80
  13  -5   2    1.60    1.60
  13  -5   1    4.50    1.70
  13  -5   0    0.20    1.50
  13  -5  -1    2.20    1.40
  13  -5  -2    1.40    1.40
  13  -5  -3   45.40    3.00
  14  -4   1   18.50    3.00
  14  -4   0  357.56    6.10
  14  -4  -1   11.20    2.20
  -4 -24   2  201.58    4.30
  -4 -24   1   40.70    2.20
  -4 -24   0  124.69    3.60
  -4 -24  -1   42.80    2.70
  -4 -24  -2  208.88    4.30
  -3 -23   4    4.10    1.70
  -3 -23   3  354.76    5.60
  -3 -23   2   19.60    2.00
  -3 -23   1  261.67    4.10
  -3 -23   0    1.50    1.40
  -3 -23  -1  270.67    4.00
  -3 -23  -2   25.10    2.00
  -3 -23  -3  382.96    4.90
  -3 -23  -4    0.50    1.80
  -2 -22   5   94.19    3.20
  -2 -22   4   27.70    2.30
  -2 -22   3   61.19    2.60
  -2 -22   2   51.09    2.70
  -2 -22   1    5.10    1.40
  -2 -22   0   31.10    2.00
  -2 -22  -1    9.60    1.30
  -2 -22  -2   49.30    2.00
  -2 -22  -3   65.39    2.30
  -2 -22  -4   27.00    1.90
  -2 -22  -5  107.59    3.90
  -1 -21   5  114.19    3.50
  -1 -21   4  181.48    3.60
  -1 -21   3   74.19    2.80
  -1 -21   2    2.80    1.60
  -1 -21   1   10.90    1.40
  -1 -21   0    1.00    1.20
  -1 -21  -1   12.10    1.40
  -1 -21  -2    4.80    1.20
  -1 -21  -3   85.99    2.40
  -1 -21  -4  193.48    3.10
  -1 -21  -5  125.39    2.90
   0 -20   6  508.55    7.40
   0 -20   5  179.18    3.90
   0 -20   4 1542.95   14.70
   0 -20   3   10.00    1.50
   0 -20   2 1241.28   11.90
   0 -20   1   89.59    2.40
   0 -20   0  561.54    6.00
   0 -20  -1   87.39    2.40
   0 -20  -2 1254.77   12.00
   0 -20  -3   11.00    1.40
   0 -20  -4 1572.14   12.40
   0 -20  -5  166.78    3.70
   0 -20  -6  508.25    6.90
   1 -19   6   25.80    2.10
   1 -19   5  209.98    4.10
   1 -19   4  122.29    3.40
   1 -19   3  668.03    7.30
   1 -19   2  359.46    4.80
   1 -19   1  258.47    3.50
   1 -19   0    1.00    0.90
   1 -19  -1  249.18    4.20
   1 -19  -2  356.06    4.70
   1 -19  -3  684.43    7.50
   1 -19  -4  123.49    2.70
   1 -19  -5  210.88    3.60
   1 -19  -6   29.80    2.20
   2 -18   6    6.60    1.40
   2 -18   5   56.89    2.80
   2 -18   4    2.90    1.30
   2 -18   3   50.19    2.10
   2 -18   2   28.10    1.50
   2 -18   1   13.60    1.20
   2 -18   0    4.50    1.00
   2 -18  -1   15.20    1.20
   2 -18  -2   27.30    1.60
   2 -18  -3   53.49    2.10
   2 -18  -4    6.30    1.30
   2 -18  -5   52.29    2.00
   2 -18  -6    8.50    1.60
   3 -17   6  412.16    6.80
   3 -17   5   60.99    2.10
   3 -17   4  107.59    2.60
   3 -17   3   21.30    1.60
   3 -17   2    3.80    0.90
   3 -17   1  220.58    3.00
   3 -17   0    0.40    0.90
   3 -17  -1  215.08    2.90
   3 -17  -2    4.20    1.10
   3 -17  -3   23.70    1.60
   3 -17  -4  110.79    3.40
   3 -17  -5   63.39    2.40
   3 -17  -6  414.16    5.00
   4 -16   7    3.60    1.80
   4 -16   6  907.21   12.10
   4 -16   5    4.20    1.50
   4 -16   4  553.14    5.70
   4 -16   3   65.89    2.00
   4 -16   2 2212.38   18.50
   4 -16   1   41.30    1.60
   4 -16   0 5873.61   40.80
   4 -16  -1   40.80    1.70
   4 -16  -2 2259.97   18.00
   4 -16  -3   67.99    2.30
   4 -16  -4  577.74    6.80
   4 -16  -5    4.90    1.40
   4 -16  -6  957.50    9.80
   4 -16  -7    2.50    1.70
   5 -15   7   99.09    3.80
   5 -15   6   58.89    2.50
   5 -15   5   44.00    2.40
   5 -15   4    3.50    1.00
   5 -15   3  197.38    3.10
   5 -15   2   41.70    1.50
   5 -15   1  229.18    2.80
   5 -15   0    0.40    1.10
   5 -15  -1  221.18    3.10
   5 -15  -2   40.40    1.70
   5 -15  -3  203.08    3.50
   5 -15  -4    1.10    1.20
   5 -15  -5   43.40    2.10
   5 -15  -6   62.39    2.50
   5 -15  -7   97.49    3.20
   6 -14   6   84.99    3.60
   6 -14   5    8.90    1.80
   6 -14   4  134.79    3.80
   6 -14   3    3.40    1.20
   6 -14   2  372.36    4.50
   6 -14   1   10.50    1.10
   6 -14   0  637.74    6.20
   6 -14  -1   10.00    1.10
   6 -14  -2  371.56    4.60
   6 -14  -3    3.20    1.20
   6 -14  -4  143.69    3.10
   6 -14  -5    6.90    1.50
   6 -14  -6  100.49    3.00
   7 -13   6  164.78    4.30
   7 -13   5  148.29    3.90
   7 -13   4   94.29    3.40
   7 -13   3  299.07    4.30
   7 -13   2  139.99    2.60
   7 -13   1  726.63    7.30
   7 -13   0    0.50    0.90
   7 -13  -1  722.63    6.60
   7 -13  -2  140.99    2.70
   7 -13  -3  315.57    4.60
   7 -13  -4  103.99    3.10
   7 -13  -5  148.49    3.40
   7 -13  -6  185.08    3.80
   8 -12   6  298.17    5.50
   8 -12   5   76.79    3.10
   8 -12   4  604.14   10.10
   8 -12   3   53.09    2.70
   8 -12   2  749.33    7.30
   8 -12   1  112.59    2.50
   8 -12   0  763.82    8.40
   8 -12  -1  112.59    2.50
   8 -12  -2  769.22    8.30
   8 -12  -3   54.19    2.20
   8 -12  -4  605.94    7.10
   8 -12  -5   71.69    2.70
   8 -12  -6  312.67    5.00
   9 -11   6   93.29    3.80
   9 -11   5  306.37    5.50
   9 -11   4   30.40    2.30
   9 -11   3  351.76    7.10
   9 -11   2  141.79    2.50
   9 -11   1  225.48    3.50
   9 -11   0    1.10    1.10
   9 -11  -1  219.88    3.10
   9 -11  -2  143.99    2.80
   9 -11  -3  363.76    5.50
   9 -11  -4   32.20    2.10
   9 -11  -5  308.27    5.80
   9 -11  -6   99.19    3.80
  10 -10   5  239.58    5.70
  10 -10   4   63.69    2.90
  10 -10   3  111.49    2.70
  10 -10   2    8.60    1.40
  10 -10   1    3.30    1.00
  10 -10   0   20.30    2.00
  10 -10  -1    3.70    1.10
  10 -10  -2   10.80    1.40
  10 -10  -3  109.49    3.10
  10 -10  -4   70.89    3.10
  10 -10  -5  262.57    5.60
  11  -9   5  154.88    4.70
  11  -9   4   33.10    2.40
  11  -9   3  393.06    5.60
  11  -9   2   49.30    2.30
  11  -9   1  299.47    4.20
  11  -9   0    1.50    1.30
  11  -9  -1  293.57    4.90
  11  -9  -2   50.99    2.00
  11  -9  -3  424.46    6.40
  11  -9  -4   29.30    2.40
  11  -9  -5  156.88    4.60
  12  -8   4  374.86    6.40
  12  -8   3    5.00    1.60
  12  -8   2  393.76    6.90
  12  -8   1    4.40    1.50
  12  -8   0  271.57    4.70
  12  -8  -1    0.50    1.50
  12  -8  -2  402.66    5.30
  12  -8  -3    1.40    1.70
  12  -8  -4  378.46    6.40
  13  -7   3  254.87   11.40
  13  -7   2  104.99    3.60
  13  -7   1  181.88    4.50
  13  -7   0    2.80    1.60
  13  -7  -1  182.98    4.00
  13  -7  -2  112.09    3.10
  -3 -25   2   25.30    2.10
  -3 -25   1  373.66    5.70
  -3 -25   0    1.70    1.50
  -3 -25  -1  374.46    5.70
  -3 -25  -2   37.80    2.50
  -2 -24   3    4.70    1.80
  -2 -24   2  366.36    5.50
  -2 -24   1    4.20    2.00
  -2 -24   0  287.67    4.40
  -2 -24  -1    2.90    1.40
  -2 -24  -2  387.66    5.00
  -2 -24  -3    5.00    1.70
  -1 -23   4   81.19    3.10
  -1 -23   3  380.96    5.60
  -1 -23   2   65.79    3.00
  -1 -23   1  170.08    4.00
  -1 -23   0    1.30    1.30
  -1 -23  -1  170.78    3.30
  -1 -23  -2   67.99    2.50
  -1 -23  -3  389.96    5.00
  -1 -23  -4   83.79    2.60
   0 -22   5   32.80    2.60
   0 -22   4    5.10    1.60
   0 -22   3   50.59    2.50
   0 -22   2    8.50    1.70
   0 -22   1   13.60    1.80
   0 -22   0   66.89    2.50
   0 -22  -1   10.00    1.60
   0 -22  -2    8.30    1.40
   0 -22  -3   55.69    2.20
   0 -22  -4    6.70    1.80
   0 -22  -5   29.30    2.30
   1 -21   5  121.79    3.50
   1 -21   4  185.28    4.40
   1 -21   3   77.19    2.80
   1 -21   2    3.70    1.40
   1 -21   1    8.90    1.70
   1 -21   0    0.60    1.20
   1 -21  -1   10.40    1.50
   1 -21  -2    4.80    1.70
   1 -21  -3   82.79    2.90
   1 -21  -4  193.48    3.70
   1 -21  -5  124.59    3.10
   2 -20   6  455.95    7.50
   2 -20   5   23.00    2.10
   2 -20   4 1200.28   13.00
   2 -20   3   22.10    2.40
   2 -20   2 1324.67   13.50
   2 -20   1   48.20    2.30
   2 -20   0 1143.29   14.90
   2 -20  -1   42.20    2.20
   2 -20  -2 1383.36   13.90
   2 -20  -3   22.20    1.80
   2 -20  -4 1221.48   11.70
   2 -20  -5   28.80    1.90
   2 -20  -6  464.35    7.20
   3 -19   6   86.09    3.70
   3 -19   5  171.48    3.90
   3 -19   4   92.79    2.70
   3 -19   3  223.08    3.90
   3 -19   2  125.69    2.40
   3 -19   1  357.86    4.70
   3 -19   0    0.80    1.00
   3 -19  -1  359.36    5.70
   3 -19  -2  119.39    3.10
   3 -19  -3  241.18    4.00
   3 -19  -4   91.69    2.80
   3 -19  -5  167.08    3.50
   3 -19  -6   92.29    3.10
   4 -18   6    2.50    2.30
   4 -18   5   73.99    2.60
   4 -18   4    0.30    1.20
   4 -18   3   22.60    1.70
   4 -18   2   22.20    1.30
   4 -18   1   11.80    1.30
   4 -18   0   67.39    2.10
   4 -18  -1   13.10    1.40
   4 -18  -2   24.90    1.90
   4 -18  -3   27.60    1.80
   4 -18  -4    0.50    1.30
   4 -18  -5   79.09    2.80
   4 -18  -6    4.10    1.50
   5 -17   6  452.85    7.80
   5 -17   5   86.99    3.00
   5 -17   4  115.39    2.50
   5 -17   3  121.49    2.60
   5 -17   2   38.30    1.60
   5 -17   1  753.72    7.20
   5 -17   0    1.00    1.10
   5 -17  -1  762.02    7.40
   5 -17  -2   38.00    2.10
   5 -17  -3  128.69    3.00
   5 -17  -4  116.49    3.40
   5 -17  -5   89.79    2.90
   5 -17  -6  464.15    6.70
   6 -16   6  626.94    9.50
   6 -16   5   56.09    3.60
   6 -16   4  488.75    7.20
   6 -16   3   70.69    2.70
   6 -16   2 1477.95   13.20
   6 -16   1   13.60    1.30
   6 -16   0 3386.26   27.70
   6 -16  -1   13.80    1.40
   6 -16  -2 1468.65   13.60
   6 -16  -3   69.69    2.50
   6 -16  -4  497.15    6.30
   6 -16  -5   58.29    2.50
   6 -16  -6  643.24    7.80
   7 -15   6   90.09    4.20
   7 -15   5   98.89    3.60
   7 -15   4   45.20    3.20
   7 -15   3  116.69    2.90
   7 -15   2   13.90    1.30
   7 -15   1  479.65    6.00
   7 -15   0    1.20    1.10
   7 -15  -1  476.05    5.70
   7 -15  -2   11.60    1.40
   7 -15  -3  117.99    3.00
   7 -15  -4   45.60    2.40
   7 -15  -5  101.99    3.10
   7 -15  -6   88.19    3.30
   8 -14   6    1.30    1.90
   8 -14   5  212.98    4.90
   8 -14   4    0.90    1.70
   8 -14   3  116.09    3.20
   8 -14   2   23.70    1.50
   8 -14   1   17.00    1.60
   8 -14   0   20.30    1.70
   8 -14  -1   14.10    1.40
   8 -14  -2   24.60    1.70
   8 -14  -3  130.99    3.40
   8 -14  -4    2.60    1.50
   8 -14  -5  227.38    4.40
   8 -14  -6    6.70    1.80
   9 -13   5   75.59    3.30
   9 -13   4   22.80    3.20
   9 -13   3  334.27    6.50
   9 -13   2   71.19    2.40
   9 -13   1  281.87    4.80
   9 -13   0    1.10    1.40
   9 -13  -1  291.77    4.30
   9 -13  -2   75.59    2.50
   9 -13  -3  340.97    5.40
   9 -13  -4   25.70    2.10
   9 -13  -5   71.09    3.10
  10 -12   5   18.30    2.60
  10 -12   4  677.93    9.70
  10 -12   3   36.50    3.10
  10 -12   2  737.03    7.50
  10 -12   1   59.39    2.20
  10 -12   0  472.25    6.30
  10 -12  -1   59.49    2.40
  10 -12  -2  770.92    7.70
  10 -12  -3   33.70    2.20
  10 -12  -4  692.53    9.50
  10 -12  -5   17.40    2.10
  11 -11   4   81.09    3.90
  11 -11   3  264.07    4.20
  11 -11   2    3.60    1.40
  11 -11   1  192.18    3.40
  11 -11   0    1.50    1.40
  11 -11  -1  195.58    3.90
  11 -11  -2    1.60    1.20
  11 -11  -3  277.77    4.70
  11 -11  -4   83.29    3.70
  12 -10   3   43.30    2.30
  12 -10   2    2.00    1.70
  12 -10   1    4.60    1.30
  12 -10   0    4.30    1.60
  12 -10  -1    2.70    1.50
  12 -10  -2    1.90    1.30
  12 -10  -3   48.30    2.50
  13  -9   2    1.40    2.60
  13  -9   1   99.19    3.70
  13  -9   0    1.40    1.60
  13  -9  -1   91.79    3.40
  13  -9  -2    1.80    1.50
  -2 -26   0   44.80    6.70
  -1 -25   2   62.39    3.00
  -1 -25   1  113.89    3.70
  -1 -25   0    1.90    1.70
  -1 -25  -1  119.29    3.40
  -1 -25  -2   64.79    2.70
   0 -24   3    7.50    1.80
   0 -24   2  922.51   10.80
   0 -24   1    0.70    1.60
   0 -24   0  861.71   10.00
   0 -24  -1    1.10    1.50
   0 -24  -2  917.01    9.70
   0 -24  -3    9.70    1.80
   1 -23   4   85.09    3.50
   1 -23   3  365.06    5.80
   1 -23   2   64.59    2.90
   1 -23   1  178.38    3.90
   1 -23   0    2.90    1.60
   1 -23  -1  165.88    3.60
   1 -23  -2   62.59    2.50
   1 -23  -3  362.86    6.20
   1 -23  -4   86.19    3.30
   2 -22   5   98.79    4.10
   2 -22   4   26.80    2.90
   2 -22   3   60.69    2.90
   2 -22   2   49.00    2.30
   2 -22   1    5.50    1.60
   2 -22   0   32.50    2.10
   2 -22  -1    8.20    1.90
   2 -22  -2   46.00    2.70
   2 -22  -3   62.29    2.80
   2 -22  -4   23.10    1.90
   2 -22  -5   96.19    3.50
   3 -21   5  197.48    4.60
   3 -21   4  169.58    4.00
   3 -21   3  308.47    5.30
   3 -21   2   42.30    1.90
   3 -21   1  307.27    4.20
   3 -21   0    1.60    1.70
   3 -21  -1  312.27    5.10
   3 -21  -2   37.30    2.50
   3 -21  -3  315.47    5.20
   3 -21  -4  174.28    3.70
   3 -21  -5  191.28    4.40
   4 -20   5    3.80    1.50
   4 -20   4  326.87    4.80
   4 -20   3    3.00    1.40
   4 -20   2  488.75    5.30
   4 -20   1    1.80    1.30
   4 -20   0  655.23    7.30
   4 -20  -1    0.30    1.30
   4 -20  -2  491.45    6.60
   4 -20  -3    2.40    1.50
   4 -20  -4  341.37    5.10
   4 -20  -5    2.50    1.50
   5 -19   5  286.57    5.40
   5 -19   4    5.40    1.30
   5 -19   3  364.96    4.90
   5 -19   2    2.40    1.20
   5 -19   1  901.51    8.50
   5 -19   0    1.70    1.20
   5 -19  -1  905.21   10.90
   5 -19  -2    2.90    1.40
   5 -19  -3  380.86    5.70
   5 -19  -4    4.70    1.50
   5 -19  -5  295.17    4.80
   6 -18   5  144.19    4.60
   6 -18   4   12.20    1.60
   6 -18   3   72.79    3.10
   6 -18   2   55.39    2.10
   6 -18   1   13.50    1.50
   6 -18   0  106.29    3.10
   6 -18  -1   17.70    1.80
   6 -18  -2   50.09    2.40
   6 -18  -3   73.69    2.70
   6 -18  -4   10.90    1.60
   6 -18  -5  153.28    3.60
   7 -17   5  116.19    4.80
   7 -17   4   85.99    3.70
   7 -17   3  173.28    4.00
   7 -17   2   32.50    1.90
   7 -17   1  269.57    4.10
   7 -17   0    0.40    1.20
   7 -17  -1  274.57    4.50
   7 -17  -2   30.80    2.00
   7 -17  -3  176.08    3.90
   7 -17  -4   90.69    3.20
   7 -17  -5  126.29    3.40
   8 -16   5   15.10    2.30
   8 -16   4  501.65    9.60
   8 -16   3    6.70    1.50
   8 -16   2  693.63    7.90
   8 -16   1    5.00    1.60
   8 -16   0  648.84    8.80
   8 -16  -1    3.00    1.40
   8 -16  -2  700.93    8.40
   8 -16  -3    8.80    1.60
   8 -16  -4  521.75    7.20
   8 -16  -5   18.00    2.10
   9 -15   5  380.16   10.10
   9 -15   4   97.19    4.00
   9 -15   3  774.72   11.00
   9 -15   2   16.90    1.50
   9 -15   1  641.24    7.60
   9 -15   0    1.00    1.70
   9 -15  -1  642.94    8.40
   9 -15  -2   16.40    1.80
   9 -15  -3  788.02    9.30
   9 -15  -4  103.99    3.50
   9 -15  -5  398.26   15.00
  10 -14   4    3.30    2.20
  10 -14   3   63.69    3.90
  10 -14   2    2.50    1.40
  10 -14   1    3.10    1.70
  10 -14   0    5.90    2.00
  10 -14  -1    2.50    1.70
  10 -14  -2    2.90    1.30
  10 -14  -3   70.89    3.00
  10 -14  -4    2.30    1.80
  11 -13   3  152.28    5.30
  11 -13   2   34.50    2.40
  11 -13   1  138.49    3.80
  11 -13   0    2.90    1.80
  11 -13  -1  127.49    4.10
  11 -13  -2   35.20    2.20
  11 -13  -3  158.88    4.00
  12 -12   2  451.05    7.00
  12 -12   1    4.90    1.60
  12 -12   0  525.45    7.10
  12 -12  -1    1.10    1.70
  12 -12  -2  454.15    6.10
   0 -26   1    4.40    2.00
   0 -26   0  150.88    4.10
   0 -26  -1    3.10    1.80
   1 -25   2   61.19    2.90
   1 -25   1  119.79    3.80
   1 -25   0    3.30    1.60
   1 -25  -1  120.59    3.60
   1 -25  -2   62.89    2.70
   2 -24   3    2.90    1.90
   2 -24   2  363.66    5.20
   2 -24   1    7.00    1.70
   2 -24   0  292.97    5.40
   2 -24  -1    4.20    1.70
   2 -24  -2  364.56    6.40
   2 -24  -3    3.80    1.70
   3 -23   4    2.20    2.00
   3 -23   3  353.06    5.90
   3 -23   2   23.80    2.00
   3 -23   1  268.27    4.80
   3 -23   0    1.90    1.70
   3 -23  -1  261.17    5.30
   3 -23  -2   24.80    2.20
   3 -23  -3  360.46    6.00
   3 -23  -4    0.20    1.80
   4 -22   4   28.00    2.40
   4 -22   3   86.29    3.60
   4 -22   2   23.50    1.70
   4 -22   1    5.70    1.50
   4 -22   0   27.50    2.70
   4 -22  -1    1.90    1.70
   4 -22  -2   20.70    2.10
   4 -22  -3   96.69    3.30
   4 -22  -4   23.00    2.00
   5 -21   4   14.50    1.80
   5 -21   3  317.77    5.10
   5 -21   2   11.60    1.40
   5 -21   1  360.96    4.70
   5 -21   0    0.00    1.40
   5 -21  -1  352.36    6.00
   5 -21  -2   11.90    2.10
   5 -21  -3  336.37    5.50
   5 -21  -4   12.40    1.80
   6 -20   4  281.17    5.50
   6 -20   3    0.40    1.50
   6 -20   2  297.27    4.70
   6 -20   1    4.20    1.40
   6 -20   0  287.07    4.90
   6 -20  -1    3.50    1.60
   6 -20  -2  295.97    5.50
   6 -20  -3    2.20    1.60
   6 -20  -4  303.17    5.30
   7 -19   4   59.89    3.00
   7 -19   3  232.38    4.90
   7 -19   2   39.30    2.40
   7 -19   1  178.68    3.40
   7 -19   0    0.90    1.40
   7 -19  -1  184.78    4.20
   7 -19  -2   38.70    2.50
   7 -19  -3  232.78    5.20
   7 -19  -4   57.89    2.80
   8 -18   4   18.70    2.40
   8 -18   3   27.10    2.60
   8 -18   2   15.20    1.70
   8 -18   1    7.00    1.50
   8 -18   0    5.30    1.60
   8 -18  -1    4.00    1.60
   8 -18  -2   14.70    1.80
   8 -18  -3   25.10    2.20
   8 -18  -4   17.80    2.10
   9 -17   4   57.29    4.80
   9 -17   3  130.99    3.30
   9 -17   2    5.40    1.40
   9 -17   1   55.49    2.50
   9 -17   0    2.10    1.90
   9 -17  -1   52.19    2.70
   9 -17  -2    7.70    1.60
   9 -17  -3  136.59    4.10
   9 -17  -4   71.39    3.10
  10 -16   3    1.50    2.00
  10 -16   2  429.36    6.00
  10 -16   1    4.10    2.20
  10 -16   0  261.17    5.30
  10 -16  -1    0.50    1.80
  10 -16  -2  428.26    6.30
  10 -16  -3    1.00    1.60
  11 -15   2   24.00    2.30
  11 -15   1   99.99    3.80
  11 -15   0    1.70    1.80
  11 -15  -1   96.69    3.80
  11 -15  -2   22.20    2.10
  12 -14   0  104.09    4.30
   2 -26   0   53.69    7.40
   3 -25   2   28.40    2.40
   3 -25   1  361.36    5.80
   3 -25   0    2.70    1.70
   3 -25  -1  355.76    5.90
   3 -25  -2   24.70    2.50
   4 -24   2  192.48    3.90
   4 -24   1   35.30    2.50
   4 -24   0  130.39    4.60
   4 -24  -1   34.90    2.60
   4 -24  -2  201.38    5.40
   5 -23   3  448.66    7.30
   5 -23   2   22.80    1.70
   5 -23   1  412.96    7.60
   5 -23   0    1.70    1.80
   5 -23  -1  405.06    7.00
   5 -23  -2   28.80    2.50
   5 -23  -3  476.55    7.60
   6 -22   3   68.69    3.20
   6 -22   2    3.30    1.70
   6 -22   1    2.40    1.80
   6 -22   0    7.00    1.90
   6 -22  -1    2.70    1.80
   6 -22  -2    3.90    1.90
   6 -22  -3   72.09    3.40
   7 -21   3  131.09    4.70
   7 -21   2   27.30    2.30
   7 -21   1   71.89    2.80
   7 -21   0    0.20    1.60
   7 -21  -1   67.89    3.20
   7 -21  -2   25.10    2.40
   7 -21  -3  131.49    3.80
   8 -20   3    3.80    2.60
   8 -20   2  984.10   13.70
   8 -20   1    7.40    2.00
   8 -20   0  702.43    9.30
   8 -20  -1    7.70    1.90
   8 -20  -2  995.60   13.60
   8 -20  -3    8.30    2.00
   9 -19   2  120.99    4.40
   9 -19   1   12.00    2.20
   9 -19   0    1.00    1.80
   9 -19  -1   10.40    2.10
   9 -19  -2  123.69    3.90
  10 -18   1    7.30    2.30
  10 -18   0    4.90    2.00
  10 -18  -1    6.40    1.70
   0   0   0    0.00    0.00
_computing_structure_solution     'SHELXT 2014/5 (Sheldrick, 2014)'
;
_shelx_hkl_checksum     15928
_shelx_res_file
;
TITL cmca_a.res in Cmca
    cmca.res
    created by SHELXL-2018/3 at 14:20:34 on 17-Aug-2022
REM Old TITL Cmca in Cmca
REM SHELXT solution in Cmca
REM R1 0.078, Rweak 0.003, Alpha 0.040, Orientation as input
REM Formula found by SHELXT: C6 N2 F3 As
CELL 0.71073 11.3963 20.9925 7.6198 90 90 90
ZERR 4 0.0004 0.0009 0.0003 0 0 0
LATT 7
SYMM -X,0.5-Y,0.5+Z
SYMM -X,0.5+Y,0.5-Z
SYMM +X,-Y,-Z
SFAC C H As F N
UNIT 48 24 8 48 16
L.S. 4
PLAN  5
TEMP -173.15
CONF
BOND $H
list 4
MORE -1
fmap 2
acta
REM <olex2.extras>
REM <HklSrc "%.\\Cmca.hkl">
REM </olex2.extras>
WGHT    0.017800    4.242000
FVAR       0.31937
AS01  3    0.500000    0.625939    0.482130    10.50000    0.02267    0.02017 =
         0.01179    0.00001    0.00000    0.00000
F2    4    0.607278    0.595997    0.617142    11.00000    0.02902    0.05347 =
         0.01819    0.00264   -0.00120    0.01380
F1    4    0.500000    0.558153    0.360098    10.50000    0.07768    0.02400 =
         0.01892   -0.00668    0.00000    0.00000
F4    4    0.394384    0.658476    0.347625    11.00000    0.04083    0.05942 =
         0.01936    0.00500   -0.00443    0.01826
F3    4    0.500000    0.694992    0.606333    10.50000    0.07482    0.02173 =
         0.02111   -0.00230    0.00000    0.00000
C2    1    0.500000    0.631701   -0.027531    10.50000    0.01621    0.01245 =
         0.01132   -0.00055    0.00000    0.00000
C3    1    0.500000    0.566614   -0.015659    10.50000    0.01592    0.01391 =
         0.00922   -0.00060    0.00000    0.00000
C4    1    0.390214    0.531822   -0.008458    11.00000    0.01147    0.01658 =
         0.01603    0.00017    0.00000    0.00217
H4    2    0.322987    0.553959   -0.014424    11.00000    0.01397
C1    1    0.396342    0.669742   -0.030834    11.00000    0.02075    0.01032 =
         0.01495    0.00012    0.00055   -0.00402
N01   5    0.320432    0.704402   -0.031376    11.00000    0.02256    0.01438 =
         0.02666    0.00055    0.00150    0.00425
PART -1
H01   2    0.273649    0.735772   -0.014471    10.50000    0.01652
HKLF 4
REM  cmca_a.res in Cmca
REM wR2 = 0.047330, GooF = S = 1.11712, Restrained GooF = 1.11712 for all data
REM R1 = 0.018884 for 976 Fo > 4sig(Fo) and 0.019147 for all 985 data
REM 84 parameters refined using 0 restraints
END
WGHT      0.0178      4.2418
REM Highest difference peak  0.397,  deepest hole -0.429,  1-sigma level  0.058
Q1    1   0.3687  0.6202  0.3447  11.00000  0.05    0.40
Q2    1   0.5000  0.5897  0.4739  10.50000  0.05    0.40
Q3    1   0.4393  0.6737  0.5977  11.00000  0.05    0.38
Q4    1   0.5544  0.5517 -0.0046  11.00000  0.05    0.30
Q5    1   0.5000  0.6024 -0.0015  10.50000  0.05    0.24
;
_shelx_res_checksum     5630
