# Supplementary material for: Synthesis, crystal structure and Hirshfeld surface analysis of the two-dimensional hydrogen-bonded network [TCNQ-H2]2+[AsF6]2−
Source: Acta Crystallogr E Crystallogr Commun. 2025 Aug 15;81(Pt 9):840–3. doi: 10.1107/S2056989025007108 (PMC12412695; doi:10.1107/S2056989025007108)
Supplement: Supplementary file 2 [file e-81-00840-Isup2.hkl]

data_I                                                                          
_shelx_title ' cmca_a.res in Cmca'                                              
_shelx_refln_list_code          4                                               
_shelx_F_calc_maximum      314.36                                               
_exptl_crystal_F_000      1120.00                                               
_reflns_d_resolution_high  0.7987                                               
                                                                                
loop_                                                                           
 _space_group_symop_operation_xyz                                               
 'x, y, z'                                                                      
 '-x, -y+1/2, z+1/2'                                                            
 '-x, y+1/2, -z+1/2'                                                            
 'x, -y, -z'                                                                    
 'x+1/2, y+1/2, z'                                                              
 '-x+1/2, -y+1, z+1/2'                                                          
 '-x+1/2, y+1, -z+1/2'                                                          
 'x+1/2, -y+1/2, -z'                                                            
 '-x, -y, -z'                                                                   
 'x, y-1/2, -z-1/2'                                                             
 'x, -y-1/2, z-1/2'                                                             
 '-x, y, z'                                                                     
 '-x+1/2, -y+1/2, -z'                                                           
 'x+1/2, y, -z-1/2'                                                             
 'x+1/2, -y, z-1/2'                                                             
 '-x+1/2, y+1/2, z'                                                             
                                                                                
_cell_length_a    11.3963                                                       
_cell_length_b    20.9925                                                       
_cell_length_c     7.6198                                                       
_cell_angle_alpha  90.000                                                       
_cell_angle_beta   90.000                                                       
_cell_angle_gamma  90.000                                                       
                                                                                
_shelx_F_squared_multiplier     1.000                                           
                                                                                
loop_                                                                           
 _refln_index_h                                                                 
 _refln_index_k                                                                 
 _refln_index_l                                                                 
 _refln_F_squared_calc                                                          
 _refln_F_squared_meas                                                          
 _refln_F_squared_sigma                                                         
 _refln_observed_status                                                         
   4   0   0       3011.38       2632.17        18.63 o                         
   6   0   0      29693.23      28459.12       158.83 o                         
   8   0   0      67491.86      65786.37       360.80 o                         
  10   0   0      63876.17      63996.29       417.66 o                         
  12   0   0      10532.04      10225.92       100.00 o                         
  14   0   0        122.02        154.91        22.55 o                         
   2   2   0       5036.26       5005.03        37.26 o                         
   4   2   0          1.78          6.86         2.08 o                         
   6   2   0        669.79        687.23        13.24 o                         
   8   2   0       2000.65       1958.62        34.32 o                         
  10   2   0         48.40         61.18         6.24 o                         
  12   2   0        165.43        186.63        10.78 o                         
  14   2   0         20.28         37.44        12.70 o                         
   2   4   0      98822.52      98033.48       872.49 o                         
   4   4   0      12122.25      12290.15        52.17 o                         
   6   4   0      10937.97      11088.79        54.90 o                         
   8   4   0      35813.07      34769.71       143.49 o                         
  10   4   0      20576.27      20227.37       112.26 o                         
  12   4   0       6468.72       6271.85        47.06 o                         
  14   4   0       3441.53       3513.32        45.89 o                         
   0   6   0       7374.73       7108.43        50.00 o                         
   2   6   0         56.55         22.16         2.08 o                         
   4   6   0       5173.96       5604.55        27.73 o                         
   6   6   0       1331.43       1606.39        15.20 o                         
   8   6   0         67.12         64.41         4.71 o                         
  10   6   0        532.04        518.42        11.05 o                         
  12   6   0          6.80         27.21         7.98 o                         
   0   8   0        357.41        312.76         7.84 o                         
   2   8   0      13726.28      13102.76        91.18 o                         
   4   8   0      17461.69      16937.93       105.89 o                         
   6   8   0      10064.20       9783.89        78.93 o                         
   8   8   0      13727.59      14028.42       126.97 o                         
  10   8   0       3525.99       3720.64        71.57 o                         
  12   8   0       2568.65       2585.36        63.73 o                         
   0  10   0         15.25         66.67         5.88 o                         
   2  10   0       3706.19       3696.95        21.76 o                         
   4  10   0        259.18        324.53         6.93 o                         
   6  10   0        344.22        462.54        18.63 o                         
   8  10   0       1955.53       1649.48        17.59 o                         
  10  10   0        260.48        204.76        11.77 o                         
  12  10   0         12.00         27.52        13.73 o                         
   0  12   0      26530.44      25775.97       183.34 o                         
   2  12   0      20145.87      19392.39       209.32 o                         
   4  12   0      51262.61      49733.48       214.75 o                         
   6  12   0      50382.26      49623.54       385.75 o                         
   8  12   0       7023.74       7444.33        53.16 o                         
  10  12   0       4343.79       4631.76        40.62 o                         
  12  12   0       4893.90       5084.00        69.61 o                         
   0  14   0          1.81         43.14         5.88 o                         
   2  14   0        123.41         89.26         6.24 o                         
   4  14   0       7214.50       7377.60        81.33 o                         
   6  14   0       6517.46       6314.93        62.70 o                         
   8  14   0        203.99        221.57        19.61 o                         
  10  14   0         92.91         49.78        10.09 o                         
  12  14   0        918.65        999.88        29.09 o                         
   0  16   0       8574.73       8533.79        62.75 o                         
   2  16   0      27238.06      26979.79       207.80 o                         
   4  16   0      59206.50      58129.20       580.37 o                         
   6  16   0      33360.42      33295.53       192.38 o                         
   8  16   0       6427.07       6315.09        52.26 o                         
  10  16   0       2487.58       2512.18        46.57 o                         
   0  18   0        225.61        169.61        11.77 o                         
   2  18   0         32.81         38.94         7.25 o                         
   4  18   0        568.40        688.96        32.35 o                         
   6  18   0        933.22       1042.59        21.49 o                         
   8  18   0         35.48         49.17        11.09 o                         
  10  18   0         56.88         77.50        23.04 o                         
   0  20   0       5484.46       5505.52        58.83 o                         
   2  20   0      11161.25      11247.97        86.76 o                         
   4  20   0       6741.77       6470.71        51.29 o                         
   6  20   0       2828.70       2807.77        32.88 o                         
   8  20   0       7061.16       6865.72        59.89 o                         
   0  22   0        724.45        655.81        24.51 o                         
   2  22   0        233.15        311.59        14.20 o                         
   4  22   0        251.78        295.95        20.10 o                         
   6  22   0         56.26         48.87        20.10 o                         
   0  24   0       8211.76       8448.49        98.04 o                         
   2  24   0       2923.49       2841.37        33.44 o                         
   4  24   0       1411.77       1244.32        27.94 o                         
   0  26   0       1306.98       1479.28        40.20 o                         
   2  26   0        287.66        482.43        48.70 o                         
   1   1   1      21561.13      23508.13       258.09 o                         
   3   1   1      31494.57      31364.78       102.17 o                         
   5   1   1       8670.88       7997.73        44.15 o                         
   7   1   1       9249.41       9105.20        33.40 o                         
   9   1   1       6459.06       6172.42        25.78 o                         
  11   1   1       2066.53       2072.65        20.60 o                         
  13   1   1       2258.59       2186.70        33.11 o                         
   0   2   1        197.37        206.89         2.77 o                         
   2   2   1       1043.39        999.33        32.87 o                         
   4   2   1        552.83        516.89        11.17 o                         
   6   2   1        132.54        164.64         3.54 o                         
   8   2   1        173.27        212.00         5.66 o                         
  10   2   1         36.15         39.12         6.34 o                         
  12   2   1         62.33         49.27         6.25 o                         
  14   2   1        102.98        102.61        10.06 o                         
   1   3   1      44655.76      44986.05       447.56 o                         
   3   3   1      29669.03      29077.35        93.38 o                         
   5   3   1       2393.37       2049.89        22.08 o                         
   7   3   1      13749.52      13035.39        53.49 o                         
   9   3   1      15288.48      14704.22        53.83 o                         
  11   3   1       2314.42       2194.13        16.45 o                         
  13   3   1       1378.79       1413.30        24.75 o                         
   0   4   1        410.04        411.48        16.67 o                         
   2   4   1       1458.95       1414.71         6.51 o                         
   4   4   1      17573.36      17184.42        93.37 o                         
   6   4   1       7627.55       7510.07        27.21 o                         
   8   4   1         68.35         68.28         3.96 o                         
  10   4   1        240.53        218.56         6.09 o                         
  12   4   1         49.38         79.82         6.85 o                         
  14   4   1        107.72        131.47        14.46 o                         
   1   5   1      51169.84      53064.86       457.61 o                         
   3   5   1       2135.75       2638.91        24.62 o                         
   5   5   1        880.99        587.72         5.26 o                         
   7   5   1       5024.97       4826.34        22.22 o                         
   9   5   1       7809.85       7790.84        38.10 o                         
  11   5   1       6104.43       6005.40        46.70 o                         
  13   5   1         44.09         40.97         7.01 o                         
   0   6   1        968.18       1068.19        23.53 o                         
   2   6   1         24.88         24.76         1.79 o                         
   4   6   1        203.89        144.58         5.80 o                         
   6   6   1        539.83        514.49         7.60 o                         
   8   6   1         32.90         49.55         6.52 o                         
  10   6   1         93.01         89.32         5.47 o                         
  12   6   1         79.38         89.65        13.57 o                         
   1   7   1      12137.68      11760.95       274.49 o                         
   3   7   1       1578.07       1371.33         7.57 o                         
   5   7   1      20976.20      20486.33        72.54 o                         
   7   7   1       7521.11       7473.25        33.26 o                         
   9   7   1       1864.11       1864.90        14.29 o                         
  11   7   1       4376.26       4437.43        25.67 o                         
  13   7   1       1758.22       1760.84        18.69 o                         
   0   8   1      23133.14      23026.68       689.69 o                         
   2   8   1       1453.38       1469.33        16.16 o                         
   4   8   1       5235.71       5069.40        19.18 o                         
   6   8   1        997.87       1000.69        10.90 o                         
   8   8   1        922.89        949.60         9.01 o                         
  10   8   1       1101.81       1178.81        16.13 o                         
  12   8   1          0.75         17.46         7.02 o                         
   1   9   1      19291.21      19796.10       487.24 o                         
   3   9   1      10187.81       9883.81        33.67 o                         
   5   9   1       1556.61       1700.78         9.46 o                         
   7   9   1       7007.54       6937.45        27.31 o                         
   9   9   1      10390.87       9946.88        48.96 o                         
  11   9   1       3011.96       2873.99        21.48 o                         
  13   9   1        906.15        936.38        16.72 o                         
   0  10   1         18.75         12.75         3.47 o                         
   2  10   1         82.55         85.02         3.24 o                         
   4  10   1        321.83        281.83         7.22 o                         
   6  10   1        184.51        186.53         4.52 o                         
   8  10   1         93.11         99.39         5.47 o                         
  10  10   1         41.81         34.27         5.95 o                         
  12  10   1         32.15         32.28         7.17 o                         
   1  11   1       4618.82       4004.00        81.60 o                         
   3  11   1      13335.24      12247.26        59.71 o                         
   5  11   1      13248.14      12696.38        67.08 o                         
   7  11   1       5781.74       6180.06        38.92 o                         
   9  11   1       2024.49       2182.20        17.22 o                         
  11  11   1       1581.85       1937.40        25.61 o                         
   0  12   1      11420.26      11240.53       135.74 o                         
   2  12   1       2262.28       2309.64        26.04 o                         
   4  12   1        299.03        316.00         6.56 o                         
   6  12   1          4.58          4.41         3.43 o                         
   8  12   1       1137.88       1113.28        12.58 o                         
  10  12   1        561.43        572.67        12.12 o                         
  12  12   1         20.86         26.13         8.08 o                         
   1  13   1       7082.14       7197.95       121.63 o                         
   3  13   1      24985.51      24442.40        83.28 o                         
   5  13   1      15078.64      14785.52        50.81 o                         
   7  13   1       7273.35       7149.77        33.99 o                         
   9  13   1       2756.92       2808.19        23.77 o                         
  11  13   1       1241.49       1302.68        21.37 o                         
   0  14   1         27.45         27.05         4.47 o                         
   2  14   1        317.36        304.54         5.94 o                         
   4  14   1        279.73        276.23         5.59 o                         
   6  14   1         69.20         95.50         5.36 o                         
   8  14   1        150.31        149.65         7.54 o                         
  10  14   1         47.80         26.41         7.80 o                         
   1  15   1      10180.98       9927.52       137.44 o                         
   3  15   1      14023.71      13486.99        56.06 o                         
   5  15   1       2196.29       2185.20        20.80 o                         
   7  15   1       4464.43       4711.93        27.81 o                         
   9  15   1       6258.06       6305.40        39.27 o                         
  11  15   1        869.70        948.60        17.80 o                         
   0  16   1        365.62        363.14        11.77 o                         
   2  16   1        246.03        235.38         8.35 o                         
   4  16   1        401.55        390.66         7.82 o                         
   6  16   1        116.19        132.74         6.63 o                         
   8  16   1         35.61         34.66         6.55 o                         
  10  16   1         21.41         23.42         9.06 o                         
   1  17   1       5104.64       5333.42        44.28 o                         
   3  17   1       2289.30       2127.57        19.39 o                         
   5  17   1       7974.44       7488.37        36.26 o                         
   7  17   1       2855.51       2650.54        20.48 o                         
   9  17   1        542.30        535.69        13.15 o                         
   0  18   1        418.81        475.11        12.12 o                         
   2  18   1        150.92        135.89         5.75 o                         
   4  18   1        143.03        124.74         6.34 o                         
   6  18   1        159.13        166.10        11.46 o                         
   8  18   1         20.26         50.90         8.07 o                         
  10  18   1         61.81         64.82         9.51 o                         
   1  19   1       2414.31       2559.28        36.21 o                         
   3  19   1       3397.15       3545.53        41.23 o                         
   5  19   1       8590.76       8889.11        44.96 o                         
   7  19   1       1745.05       1802.58        26.32 o                         
   9  19   1         97.22        110.28        10.13 o                         
   0  20   1        843.17        867.72        16.64 o                         
   2  20   1        453.91        463.52        18.52 o                         
   4  20   1          3.80         14.56         6.08 o                         
   6  20   1         11.16         36.04         7.44 o                         
   8  20   1         91.45         87.62        12.27 o                         
   1  21   1         72.11        106.33         7.29 o                         
   3  21   1       3138.78       3068.73        21.33 o                         
   5  21   1       3853.10       3570.15        42.45 o                         
   7  21   1        771.12        699.37        14.40 o                         
   0  22   1         54.13        116.33        17.65 o                         
   2  22   1         49.83         75.83        10.19 o                         
   4  22   1         53.54         38.41         8.77 o                         
   6  22   1         32.12         28.48         8.26 o                         
   1  23   1       1553.79       1678.04        19.74 o                         
   3  23   1       2391.75       2606.69        22.78 o                         
   5  23   1       3853.77       4023.32        31.94 o                         
   0  24   1          0.05          8.89        10.73 o                         
   2  24   1         37.60         46.18         8.14 o                         
   4  24   1        382.87        380.24        18.82 o                         
   1  25   1       1259.32       1161.80        17.72 o                         
   3  25   1       3384.03       3595.32        43.87 o                         
   0  26   1          8.84         36.43        13.12 o                         
   2   0   2      57677.79      59347.47       332.37 o                         
   4   0   2      24980.53      25057.99       135.38 o                         
   6   0   2      40115.84      39212.34       302.95 o                         
   8   0   2      23608.44      23195.25       121.08 o                         
  10   0   2      24898.25      25083.13       249.96 o                         
  12   0   2       8778.91       8810.70        94.12 o                         
   1   1   2       4740.00       4789.98        52.08 o                         
   3   1   2        703.15        769.44         6.70 o                         
   5   1   2          8.31         19.95         2.83 o                         
   7   1   2        105.34        125.48         3.96 o                         
   9   1   2        398.78        442.51         7.10 o                         
  11   1   2        788.47        745.63        11.62 o                         
  13   1   2         42.28         32.51         8.43 o                         
   0   2   2        207.04        201.76         4.41 o                         
   2   2   2       2031.96       2202.53        26.46 o                         
   4   2   2        887.65        830.35        60.86 o                         
   6   2   2       1529.22       1510.63        25.74 o                         
   8   2   2       1414.25       1334.52         9.14 o                         
  10   2   2        110.70         93.70         5.56 o                         
  12   2   2        126.66        147.10         8.45 o                         
   1   3   2       2003.53       2133.20        21.37 o                         
   3   3   2      23583.31      23506.62        98.68 o                         
   5   3   2      16971.42      17066.59        56.24 o                         
   7   3   2       3431.85       3544.73        16.84 o                         
   9   3   2        140.40        175.27         5.06 o                         
  11   3   2         87.03         95.13         6.88 o                         
  13   3   2        813.96        852.67        25.05 o                         
   0   4   2      28355.52      28569.14       451.93 o                         
   2   4   2      60615.56      60199.26       227.56 o                         
   4   4   2      52285.80      53709.97       177.75 o                         
   6   4   2      26697.13      27256.04        86.04 o                         
   8   4   2      17948.77      17507.39        57.63 o                         
  10   4   2       9310.82       9119.31        54.85 o                         
  12   4   2       7061.87       7165.22        77.97 o                         
   1   5   2       4864.39       5046.25        44.58 o                         
   3   5   2       2398.61       2653.95        12.45 o                         
   5   5   2       7145.87       7111.55        27.09 o                         
   7   5   2         14.95         24.95         5.08 o                         
   9   5   2       1918.32       1939.96        18.93 o                         
  11   5   2        553.25        551.00        16.95 o                         
  13   5   2          2.55         17.31         7.40 o                         
   0   6   2       1373.89       1457.90        11.30 o                         
   2   6   2         76.61         53.73         2.45 o                         
   4   6   2        427.92        661.73        18.54 o                         
   6   6   2         42.42        109.95         3.65 o                         
   8   6   2         49.21         80.33        20.08 o                         
  10   6   2        215.24        222.09         7.27 o                         
  12   6   2         13.25         23.68         7.14 o                         
   1   7   2       7220.82       7272.93        57.80 o                         
   3   7   2      10341.00      10222.40        49.80 o                         
   5   7   2      16610.72      16203.87        69.31 o                         
   7   7   2        875.41        897.52         7.80 o                         
   9   7   2        927.63        902.28        10.73 o                         
  11   7   2         64.18         65.32         6.32 o                         
  13   7   2       1001.84       1079.65        19.95 o                         
   0   8   2      12373.59      12087.97       193.14 o                         
   2   8   2      36285.02      36640.82       112.88 o                         
   4   8   2      33732.00      34143.85       110.12 o                         
   6   8   2      15123.41      14876.76        51.89 o                         
   8   8   2      14353.83      14308.50        85.02 o                         
  10   8   2       5233.74       5339.85        30.14 o                         
  12   8   2       3870.25       3894.01        31.98 o                         
   1   9   2      16419.73      17171.04       301.66 o                         
   3   9   2       1631.89       1587.96        15.42 o                         
   5   9   2        496.74        527.93         6.11 o                         
   7   9   2       1471.18       1358.06        12.31 o                         
   9   9   2       4060.79       3990.81        42.17 o                         
  11   9   2        484.06        479.38        10.36 o                         
  13   9   2          9.86         17.70         8.63 o                         
   0  10   2        506.08        483.03        10.25 o                         
   2  10   2       1379.96       1364.95         8.12 o                         
   4  10   2        324.22        343.69         5.93 o                         
   6  10   2        203.36        253.19         5.36 o                         
   8  10   2       1106.16        988.73        10.35 o                         
  10  10   2        139.95        112.27         8.63 o                         
  12  10   2          8.06         14.09         6.70 o                         
   1  11   2       7640.40       7695.18       192.33 o                         
   3  11   2         39.37         51.97         3.25 o                         
   5  11   2       2855.96       2802.76        21.37 o                         
   7  11   2         66.91         51.25         4.73 o                         
   9  11   2       1355.75       1421.64        13.72 o                         
  11  11   2          3.75         22.07         6.21 o                         
   0  12   2      42383.10      42961.84       862.68 o                         
   2  12   2      18168.37      18212.79       197.70 o                         
   4  12   2      17937.32      18089.47        60.88 o                         
   6  12   2      22533.96      22199.54        81.60 o                         
   8  12   2       7572.74       7559.18        69.89 o                         
  10  12   2       7389.28       7432.46        63.78 o                         
  12  12   2       4496.85       4420.73        32.31 o                         
   1  13   2       5248.85       5400.24       157.35 o                         
   3  13   2        695.58        682.89        21.51 o                         
   5  13   2       1427.06       1377.56        11.18 o                         
   7  13   2       1537.35       1375.40        13.11 o                         
   9  13   2        760.77        719.85        13.87 o                         
  11  13   2        399.30        337.92        11.48 o                         
   0  14   2          6.84         17.53         4.90 o                         
   2  14   2         33.43         26.40         3.38 o                         
   4  14   2       4096.41       4067.66        24.69 o                         
   6  14   2       3696.50       3637.84        22.76 o                         
   8  14   2        233.23        229.14         8.05 o                         
  10  14   2         41.32         28.92         7.04 o                         
   1  15   2        393.26        355.18         6.24 o                         
   3  15   2       1217.13       1090.60        10.14 o                         
   5  15   2        397.01        402.54         7.82 o                         
   7  15   2         65.09        126.28         8.21 o                         
   9  15   2        142.12        159.42         8.47 o                         
  11  15   2        184.37        211.64        11.00 o                         
   0  16   2      13299.52      12811.99        99.02 o                         
   2  16   2      17697.99      17916.31       338.82 o                         
   4  16   2      21901.50      21965.10        86.62 o                         
   6  16   2      14622.90      14562.92        86.61 o                         
   8  16   2       6853.40       6844.96        39.92 o                         
  10  16   2       4038.75       4157.62        30.55 o                         
   1  17   2          6.46         17.92         4.52 o                         
   3  17   2         37.50         36.14         4.97 o                         
   5  17   2        361.66        381.34         8.90 o                         
   7  17   2        271.93        307.39        12.59 o                         
   9  17   2         58.54         69.13         7.94 o                         
   0  18   2       1193.82       1206.83        30.88 o                         
   2  18   2        243.00        275.76        10.69 o                         
   4  18   2        235.60        226.31         7.83 o                         
   6  18   2        497.10        520.02        11.46 o                         
   8  18   2        123.81        161.55         9.42 o                         
   1  19   2       3651.06       3624.13        88.12 o                         
   3  19   2       1302.63       1222.06        13.74 o                         
   5  19   2         12.06         20.81         6.09 o                         
   7  19   2        306.35        365.68        12.46 o                         
   9  19   2       1099.24       1166.17        18.95 o                         
   0  20   2      12687.10      12235.85        82.84 o                         
   2  20   2      13692.24      13743.63       276.01 o                         
   4  20   2       4762.95       4829.45        28.28 o                         
   6  20   2       2856.02       2901.79        23.30 o                         
   8  20   2       9679.66       9614.54        58.88 o                         
   1  21   2         27.89         40.49         7.04 o                         
   3  21   2        416.00        407.09        13.44 o                         
   5  21   2         94.19        106.40         7.93 o                         
   7  21   2        195.41        251.10        11.26 o                         
   0  22   2        147.82         82.18        10.60 o                         
   2  22   2        383.08        480.25        11.61 o                         
   4  22   2        186.30        207.93         9.24 o                         
   6  22   2         33.67         37.60         7.46 o                         
   1  23   2        553.53        640.29        13.22 o                         
   3  23   2        165.96        230.13        10.13 o                         
   5  23   2        156.12        249.89        13.30 o                         
   0  24   2       9318.78       9014.82        70.75 o                         
   2  24   2       3750.92       3646.45        52.25 o                         
   4  24   2       1963.86       1968.36        25.23 o                         
   1  25   2        553.90        616.92        13.81 o                         
   3  25   2        307.55        290.04        26.27 o                         
   1   1   3      10334.79      12444.69        50.13 o                         
   3   1   3      18137.35      18291.23       102.35 o                         
   5   1   3      24661.53      25146.49        96.24 o                         
   7   1   3       2795.12       2841.37        27.06 o                         
   9   1   3        206.82        231.33         6.43 o                         
  11   1   3        173.19        172.45         7.74 o                         
  13   1   3       3453.00       3445.62        36.69 o                         
   0   2   3       4531.12       5245.77        31.17 o                         
   2   2   3        898.85        851.87         9.20 o                         
   4   2   3       8305.87       8329.51        44.15 o                         
   6   2   3       2706.76       2829.98        28.09 o                         
   8   2   3        246.24        301.80         6.34 o                         
  10   2   3         30.20         46.36         5.51 o                         
  12   2   3        294.06        307.02         9.95 o                         
   1   3   3        751.32        577.62         5.87 o                         
   3   3   3      32662.98      33203.64       200.21 o                         
   5   3   3      23075.29      23064.42        90.56 o                         
   7   3   3       9219.00       9037.52        35.03 o                         
   9   3   3       2546.09       2528.25        20.94 o                         
  11   3   3        734.92        728.59        11.52 o                         
  13   3   3       2236.96       2439.52        36.06 o                         
   0   4   3       1437.30       1581.99        20.10 o                         
   2   4   3        604.09        628.89         8.49 o                         
   4   4   3       5179.77       5258.54        23.43 o                         
   6   4   3       3445.77       3395.41        17.07 o                         
   8   4   3        137.31        149.95         5.47 o                         
  10   4   3          2.30         14.70         5.00 o                         
  12   4   3         88.96        116.30         8.08 o                         
   1   5   3      20301.17      21038.84       116.44 o                         
   3   5   3       3252.95       3312.02        15.61 o                         
   5   5   3      10572.13      10275.20        47.15 o                         
   7   5   3       4651.26       4509.88        21.42 o                         
   9   5   3       2861.83       2869.05        26.60 o                         
  11   5   3       4203.70       4251.99        27.59 o                         
  13   5   3        471.53        447.38        13.12 o                         
   0   6   3       7782.27       7936.57        74.02 o                         
   2   6   3       2032.04       2062.04        15.71 o                         
   4   6   3       4450.42       4244.71        19.82 o                         
   6   6   3       5134.12       4990.56        27.27 o                         
   8   6   3        429.49        468.39         7.92 o                         
  10   6   3        886.38        901.93        13.15 o                         
  12   6   3        748.51        802.20        13.82 o                         
   1   7   3      20565.39      20502.21       183.95 o                         
   3   7   3      18955.02      18766.62       118.15 o                         
   5   7   3      36542.00      36499.08       131.90 o                         
   7   7   3       9966.99       9877.09        57.31 o                         
   9   7   3       2101.66       2149.27        16.05 o                         
  11   7   3       4654.40       4789.36        43.60 o                         
  13   7   3       2376.82       2498.83       111.77 o                         
   0   8   3       8315.12       8099.32        45.91 o                         
   2   8   3        216.33        233.59         4.10 o                         
   4   8   3        720.28        735.42         8.77 o                         
   6   8   3         13.06         21.39         3.38 o                         
   8   8   3        139.31        163.16         6.11 o                         
  10   8   3        270.47        322.30         8.63 o                         
  12   8   3          2.15         22.74         7.66 o                         
   1   9   3      35747.05      38234.20       483.23 o                         
   3   9   3      15807.27      16582.66        56.07 o                         
   5   9   3       2760.58       2879.84        15.60 o                         
   7   9   3       6542.11       6190.11        44.01 o                         
   9   9   3      10566.37      10098.93        53.78 o                         
  11   9   3       4196.86       3949.78        55.76 o                         
   0  10   3       3759.61       4085.63        41.67 o                         
   2  10   3       3535.38       3599.81        15.63 o                         
   4  10   3       1300.81       1222.05        13.16 o                         
   6  10   3        612.91        591.75        12.45 o                         
   8  10   3       1366.04       1309.53        17.76 o                         
  10  10   3       1159.66       1076.82        13.36 o                         
  12  10   3        427.09        435.54        11.59 o                         
   1  11   3      10841.30      10628.36       154.56 o                         
   3  11   3       6237.86       6048.58        31.84 o                         
   5  11   3       2611.48       2575.01        14.36 o                         
   7  11   3       2785.12       2795.20        19.18 o                         
   9  11   3       3592.23       3578.61        29.15 o                         
  11  11   3       2518.18       2681.61        27.76 o                         
   0  12   3       6091.33       6121.51        39.71 o                         
   2  12   3        952.68        974.38        14.01 o                         
   4  12   3        183.72        214.53         5.38 o                         
   6  12   3          9.06         16.38         4.64 o                         
   8  12   3        519.95        506.38        10.78 o                         
  10  12   3        346.57        338.50        10.71 o                         
   1  13   3       7999.69       8196.39       143.42 o                         
   3  13   3       7754.30       7962.29        39.20 o                         
   5  13   3       2344.32       2355.51        35.17 o                         
   7  13   3       3165.98       3014.97        41.18 o                         
   9  13   3       3414.15       3345.11        26.24 o                         
  11  13   3       1555.79       1514.35        20.14 o                         
   0  14   3       1505.25       1454.06        47.99 o                         
   2  14   3       1705.40       1634.21        14.86 o                         
   4  14   3         47.14         55.45         6.37 o                         
   6  14   3         21.57         24.07         5.33 o                         
   8  14   3       1251.22       1221.63        28.44 o                         
  10  14   3        748.92        692.70        15.28 o                         
   1  15   3      10038.95      10305.64       202.87 o                         
   3  15   3       1114.02       1097.00        11.18 o                         
   5  15   3       1869.20       1954.74        15.46 o                         
   7  15   3       1129.93       1168.53        14.33 o                         
   9  15   3       7650.44       7741.14        69.46 o                         
   0  16   3        383.09        374.93        10.03 o                         
   2  16   3         62.58         48.08         5.08 o                         
   4  16   3        702.71        684.91        16.13 o                         
   6  16   3        706.81        714.61        14.15 o                         
   8  16   3        110.59         93.94         8.92 o                         
  10  16   3          2.09         15.83         8.47 o                         
   1  17   3       4857.90       4681.65        91.98 o                         
   3  17   3        186.71        212.02         7.30 o                         
   5  17   3       1202.42       1231.47        21.37 o                         
   7  17   3       1662.93       1664.98        25.61 o                         
   9  17   3       1290.45       1314.78        17.35 o                         
   0  18   3       2699.22       2743.42        62.75 o                         
   2  18   3        553.76        522.53        10.05 o                         
   4  18   3        232.44        243.68        10.90 o                         
   6  18   3        646.64        720.19        13.64 o                         
   8  18   3        197.47        259.63        10.75 o                         
   1  19   3       6726.70       6886.84       138.11 o                         
   3  19   3       2271.79       2283.72        39.77 o                         
   5  19   3       3635.67       3656.20        26.64 o                         
   7  19   3       2150.26       2301.24        22.99 o                         
   0  20   3         94.20        103.51        10.03 o                         
   2  20   3        220.94        216.79         8.60 o                         
   4  20   3         29.93         23.53         6.98 o                         
   6  20   3          6.99         16.89         7.69 o                         
   8  20   3         77.61         66.77        13.02 o                         
   1  21   3        843.78        791.96        24.62 o                         
   3  21   3       3062.37       3123.55        56.80 o                         
   5  21   3       3276.19       3249.17        40.38 o                         
   7  21   3       1320.86       1291.86        20.03 o                         
   0  22   3        490.90        525.35        25.00 o                         
   2  22   3        595.61        615.22        12.84 o                         
   4  22   3        932.75        892.38        17.77 o                         
   6  22   3        707.81        688.70        15.76 o                         
   1  23   3       3579.60       3693.62        60.85 o                         
   3  23   3       3221.03       3579.42        63.47 o                         
   5  23   3       4237.38       4536.38        74.14 o                         
   0  24   3         58.42         85.70        12.48 o                         
   2  24   3         37.90         40.44         8.67 o                         
   0   0   4       9296.75      10059.24        78.43 o                         
   2   0   4       6741.17       7157.26        48.15 o                         
   4   0   4      27155.19      27177.35       202.90 o                         
   6   0   4      25292.39      25165.74       301.48 o                         
   8   0   4       4942.43       5058.18       106.87 o                         
  10   0   4       6361.81       6486.59       138.19 o                         
  12   0   4       5732.99       5863.01        65.99 o                         
   1   1   4       1747.83       1822.34        11.72 o                         
   3   1   4        555.49        525.32         6.78 o                         
   5   1   4       6074.19       6108.27        29.76 o                         
   7   1   4       1389.06       1345.67        14.22 o                         
   9   1   4        332.90        382.02        10.59 o                         
  11   1   4       1455.73       1528.31        33.81 o                         
   0   2   4          0.05          3.05         3.06 o                         
   2   2   4        802.17        872.30        12.40 o                         
   4   2   4         22.33         30.86         4.67 o                         
   6   2   4        156.52        162.62         5.64 o                         
   8   2   4        719.12        717.15        17.97 o                         
  10   2   4         73.46         62.76         7.79 o                         
  12   2   4         49.69         52.47         9.75 o                         
   1   3   4       1605.77       1692.83        10.21 o                         
   3   3   4       7538.50       7914.84        35.59 o                         
   5   3   4       2947.08       3160.09        30.27 o                         
   7   3   4       2018.81       2061.79        18.82 o                         
   9   3   4       1348.16       1375.70        27.88 o                         
  11   3   4        460.36        455.62        11.55 o                         
   0   4   4       3696.16       3559.48        25.30 o                         
   2   4   4      28508.95      28680.84       108.65 o                         
   4   4   4      57933.84      58815.62       221.11 o                         
   6   4   4      27316.38      27692.70       111.30 o                         
   8   4   4       6594.63       6731.83        95.52 o                         
  10   4   4       3268.71       3270.81        45.46 o                         
  12   4   4       5944.73       6132.59        77.97 o                         
   1   5   4       2003.59       2002.85        34.67 o                         
   3   5   4       6059.17       5776.31        64.95 o                         
   5   5   4       4481.27       4382.61        22.78 o                         
   7   5   4       1879.89       1830.59        15.90 o                         
   9   5   4        891.50        896.47        13.27 o                         
  11   5   4        622.62        660.75        13.83 o                         
   0   6   4       2193.92       2162.44        25.00 o                         
   2   6   4         83.92         70.76         3.54 o                         
   4   6   4       1526.92       1817.77        15.14 o                         
   6   6   4        508.52        591.20         8.63 o                         
   8   6   4        175.09        181.23         7.36 o                         
  10   6   4        465.44        489.46        11.59 o                         
  12   6   4         26.26         31.37         9.20 o                         
   1   7   4       2473.26       2370.93        18.26 o                         
   3   7   4       6783.84       7090.88        37.22 o                         
   5   7   4       3337.21       3465.95        19.06 o                         
   7   7   4       1583.87       1621.12        16.13 o                         
   9   7   4        619.69        642.16        15.85 o                         
  11   7   4        307.38        319.50        10.73 o                         
   0   8   4      24423.75      23965.16       142.11 o                         
   2   8   4      38493.49      38875.50       220.85 o                         
   4   8   4      33141.21      33118.55       121.96 o                         
   6   8   4      15227.68      15163.75        68.92 o                         
   8   8   4      10960.01      10944.99        80.94 o                         
  10   8   4       5172.87       5221.69        38.03 o                         
  12   8   4       3715.91       3728.69        32.60 o                         
   1   9   4       3303.47       3391.32        17.04 o                         
   3   9   4       7610.50       7465.85        31.37 o                         
   5   9   4       2006.96       1967.81        19.73 o                         
   7   9   4       2029.61       1957.69        35.52 o                         
   9   9   4       1802.59       1749.04        31.52 o                         
  11   9   4        364.79        322.70        12.33 o                         
   0  10   4       1225.67       1199.61        13.81 o                         
   2  10   4       1573.32       1539.22        22.40 o                         
   4  10   4         23.61         39.04         3.88 o                         
   6  10   4        249.52        267.15         8.76 o                         
   8  10   4       1430.05       1476.71        18.16 o                         
  10  10   4        653.75        645.61        14.44 o                         
   1  11   4       3276.12       3233.86        38.77 o                         
   3  11   4         88.46        113.62         4.15 o                         
   5  11   4       1217.93       1218.67        11.88 o                         
   7  11   4        592.26        590.09        12.38 o                         
   9  11   4        272.84        302.84        10.87 o                         
  11  11   4        769.15        792.26        17.83 o                         
   0  12   4      30687.00      31821.20       373.00 o                         
   2  12   4      10502.95      10770.35        41.32 o                         
   4  12   4       3457.14       3558.82        22.43 o                         
   6  12   4       6500.17       6298.73        41.45 o                         
   8  12   4       6085.16       5959.31        48.07 o                         
  10  12   4       6983.06       6795.95        46.99 o                         
   1  13   4       2045.57       2146.75        33.26 o                         
   3  13   4        881.50        882.05        14.72 o                         
   5  13   4       3226.55       3218.42        51.09 o                         
   7  13   4       1065.96        997.73        22.64 o                         
   9  13   4        218.82        221.47        11.89 o                         
   0  14   4        162.66        186.59        10.78 o                         
   2  14   4         83.20         83.21         4.76 o                         
   4  14   4       1173.77       1121.59        15.99 o                         
   6  14   4       1418.16       1393.04        17.69 o                         
   8  14   4          8.83         20.42         7.13 o                         
  10  14   4          1.63         24.58         9.12 o                         
   1  15   4       1439.16       1377.82        19.93 o                         
   3  15   4        513.86        562.94        12.88 o                         
   5  15   4         20.82         23.27         7.08 o                         
   7  15   4        436.04        455.08        11.76 o                         
   9  15   4       1029.65       1014.20        16.97 o                         
   0  16   4      10534.24      10296.91        64.46 o                         
   2  16   4       8164.32       8227.57        62.41 o                         
   4  16   4       5253.85       5507.13        56.89 o                         
   6  16   4       4770.13       4858.56        32.27 o                         
   8  16   4       5067.48       5070.89        52.50 o                         
   1  17   4       1556.12       1562.61        23.92 o                         
   3  17   4       1036.60       1092.60        14.46 o                         
   5  17   4       1168.07       1158.92        14.41 o                         
   7  17   4        852.84        889.60        15.91 o                         
   9  17   4        623.36        672.40        22.64 o                         
   0  18   4        677.07        798.30        25.49 o                         
   2  18   4         64.18         60.09         7.22 o                         
   4  18   4          2.00          9.77         6.34 o                         
   6  18   4        137.94        119.19         7.96 o                         
   8  18   4        155.80        181.63        10.61 o                         
   1  19   4       1403.62       1248.55        22.22 o                         
   3  19   4        888.63        920.71        13.71 o                         
   5  19   4         30.49         44.88         7.04 o                         
   7  19   4        580.34        582.64        14.20 o                         
   0  20   4      16000.24      15296.10       143.09 o                         
   2  20   4      12323.25      11968.42       132.44 o                         
   4  20   4       3273.62       3348.04        44.56 o                         
   6  20   4       2727.19       2881.03        36.23 o                         
   1  21   4       1915.79       1855.16        28.59 o                         
   3  21   4       1675.99       1692.60        19.30 o                         
   5  21   4        115.98        135.88         9.21 o                         
   0  22   4         88.09         57.99        11.72 o                         
   2  22   4        202.90        255.08        10.56 o                         
   4  22   4        243.98        247.53        10.72 o                         
   1  23   4        929.64        823.17        15.03 o                         
   3  23   4         24.26         17.39         8.90 o                         
   1   1   5        238.60        364.33         5.51 o                         
   3   1   5       8900.79       8876.02        40.53 o                         
   5   1   5      11110.52      11287.43        49.02 o                         
   7   1   5       1761.06       1824.08        23.21 o                         
   9   1   5         42.59         47.71         7.11 o                         
  11   1   5        250.22        265.61        13.98 o                         
   0   2   5        480.40        655.35        18.14 o                         
   2   2   5       2313.24       2288.29        16.93 o                         
   4   2   5       7525.07       7602.95        55.76 o                         
   6   2   5       3144.02       3186.20        27.74 o                         
   8   2   5       1087.11       1077.63        20.52 o                         
  10   2   5        107.97        129.04         9.40 o                         
  12   2   5        432.36        446.62        16.19 o                         
   1   3   5       4170.85       4007.30        20.08 o                         
   3   3   5       6565.52       6615.33        33.85 o                         
   5   3   5       3033.45       3127.92        19.15 o                         
   7   3   5       3297.97       3321.67        36.73 o                         
   9   3   5       3059.35       3107.16        34.10 o                         
  11   3   5       1071.30        978.33        23.63 o                         
   0   4   5       4175.70       4300.05        33.33 o                         
   2   4   5       1194.34       1124.30         9.19 o                         
   4   4   5       8468.07       8174.61        44.28 o                         
   6   4   5       2051.26       2089.83        27.21 o                         
   8   4   5        102.03        133.42        16.72 o                         
  10   4   5        508.77        510.42        13.28 o                         
   1   5   5       8424.24       8877.96        37.21 o                         
   3   5   5       7097.94       7023.37        30.96 o                         
   5   5   5      11131.83      10866.98        91.83 o                         
   7   5   5       4211.35       4200.23        41.93 o                         
   9   5   5       1483.17       1452.68        33.32 o                         
  11   5   5       1872.37       2001.50        26.46 o                         
   0   6   5      15692.29      15638.35       271.09 o                         
   2   6   5       4859.38       4930.75        23.41 o                         
   4   6   5       4365.33       4473.75        22.71 o                         
   6   6   5       5968.94       5854.16        60.99 o                         
   8   6   5       1589.19       1517.98        27.16 o                         
  10   6   5       2418.75       2472.41        28.48 o                         
   1   7   5      18474.17      18215.54        72.66 o                         
   3   7   5       7795.29       7723.30        34.62 o                         
   5   7   5       8949.08       8929.00        49.64 o                         
   7   7   5       5430.63       5390.90        53.61 o                         
   9   7   5       3370.00       3450.08        30.03 o                         
  11   7   5       3346.48       3380.41        55.41 o                         
   0   8   5       6375.87       6548.95        41.04 o                         
   2   8   5       1412.83       1469.93        11.05 o                         
   4   8   5       4072.69       3874.01        36.23 o                         
   6   8   5       2823.00       2700.53        23.12 o                         
   8   8   5       1663.67       1697.45        24.76 o                         
  10   8   5       1207.19       1222.26        27.24 o                         
   1   9   5       6798.75       7433.94        65.22 o                         
   3   9   5       8650.52       8922.08        57.47 o                         
   5   9   5       5099.09       5052.94        48.40 o                         
   7   9   5       3650.23       3550.94        29.28 o                         
   9   9   5       3057.46       2867.71        36.65 o                         
  11   9   5       1673.28       1553.51        25.55 o                         
   0  10   5       9637.44       9479.27        63.81 o                         
   2  10   5       7188.48       7129.69        37.08 o                         
   4  10   5       2114.55       2152.23        19.67 o                         
   6  10   5       1245.32       1249.36        25.19 o                         
   8  10   5       3090.64       3041.91        31.56 o                         
  10  10   5       2470.48       2526.76        48.81 o                         
   1  11   5       9599.57       9405.15        46.69 o                         
   3  11   5       4124.73       4009.39        23.72 o                         
   5  11   5       1777.05       1848.15        30.08 o                         
   7  11   5       2650.39       2610.14        35.65 o                         
   9  11   5       3073.64       3028.90        30.32 o                         
   0  12   5       2147.35       2113.36        56.87 o                         
   2  12   5       1088.52       1099.33        12.03 o                         
   4  12   5         11.76         19.05         4.76 o                         
   6  12   5         35.17         57.96        11.46 o                         
   8  12   5        668.43        727.92        15.33 o                         
  10  12   5        161.13        165.47        11.07 o                         
   1  13   5       1118.95       1227.14        20.24 o                         
   3  13   5       4019.56       4093.58        28.87 o                         
   5  13   5       2911.62       2880.30        24.36 o                         
   7  13   5       1392.78       1468.29        18.57 o                         
   9  13   5        726.73        721.07        16.82 o                         
   0  14   5       2564.22       2602.58        33.82 o                         
   2  14   5       2801.34       2838.01        18.01 o                         
   4  14   5        251.48        273.03         8.14 o                         
   6  14   5         64.67         72.09         7.36 o                         
   8  14   5       2186.86       2190.01        35.38 o                         
   1  15   5       4628.22       4738.45        70.47 o                         
   3  15   5        492.59        495.64         9.89 o                         
   5  15   5        389.45        424.04        10.31 o                         
   7  15   5        991.06       1016.80        17.55 o                         
   9  15   5       3935.27       3865.35        58.48 o                         
   0  16   5         40.33         36.35         9.95 o                         
   2  16   5        472.81        513.58        10.90 o                         
   4  16   5         40.78         40.43         6.98 o                         
   6  16   5        655.19        583.50        13.53 o                         
   8  16   5        171.71        178.47        11.10 o                         
   1  17   5       3841.72       3884.47        49.13 o                         
   3  17   5        636.52        626.00        11.34 o                         
   5  17   5        844.60        866.16        14.12 o                         
   7  17   5       1095.50       1198.71        24.48 o                         
   0  18   5       2187.18       2197.18        37.75 o                         
   2  18   5        531.85        543.71        10.67 o                         
   4  18   5        721.10        775.07        14.40 o                         
   6  18   5       1492.24       1492.97        24.89 o                         
   1  19   5       2085.55       2077.83        19.16 o                         
   3  19   5       1631.20       1643.52        18.56 o                         
   5  19   5       2831.27       2872.48        42.74 o                         
   0  20   5       1616.04       1694.93        60.79 o                         
   2  20   5        230.68        250.05        10.77 o                         
   4  20   5         15.86         32.35         7.57 o                         
   1  21   5       1202.06       1198.05        19.81 o                         
   3  21   5       1978.73       1904.33        21.51 o                         
   0  22   5        367.30        303.29        17.16 o                         
   2  22   5        978.59        968.41        22.64 o                         
   0   0   6      40386.80      41165.24       284.33 o                         
   2   0   6      16266.64      16658.24       132.31 o                         
   4   0   6       4015.83       4024.10        35.44 o                         
   6   0   6       5890.36       5976.10        74.51 o                         
   8   0   6       9706.84      10022.61        92.64 o                         
  10   0   6       9397.46       9484.82        92.18 o                         
   1   1   6      13341.11      13298.06        56.06 o                         
   3   1   6       1957.55       1991.22        16.68 o                         
   5   1   6       3745.59       3718.46        26.00 o                         
   7   1   6       2927.25       2861.14        33.68 o                         
   9   1   6       2873.41       2853.13        44.29 o                         
  11   1   6       3222.16       3364.36        35.24 o                         
   0   2   6        197.07        274.80         8.82 o                         
   2   2   6        773.10        782.07        15.00 o                         
   4   2   6        507.03        555.43        10.21 o                         
   6   2   6        216.92        235.25         9.31 o                         
   8   2   6        436.54        460.72        12.68 o                         
  10   2   6         77.25         75.32        13.87 o                         
   1   3   6       5581.73       5633.58        27.54 o                         
   3   3   6       1955.23       2044.92        17.53 o                         
   5   3   6         29.00         43.50         8.03 o                         
   7   3   6       1773.54       1811.65        36.79 o                         
   9   3   6       4250.59       4187.80        79.47 o                         
   0   4   6      13048.33      13157.87        74.52 o                         
   2   4   6      13918.12      13897.52        64.67 o                         
   4   4   6      10563.28      10529.75        56.32 o                         
   6   4   6       7206.66       7336.04        73.42 o                         
   8   4   6       5504.60       5653.79        42.03 o                         
  10   4   6       3566.27       3592.09        90.75 o                         
   1   5   6       5093.10       5028.65        26.13 o                         
   3   5   6       7754.22       7580.68        39.25 o                         
   5   5   6       5343.39       5254.52        33.69 o                         
   7   5   6       2800.81       2776.34        27.20 o                         
   9   5   6       1668.24       1673.41        22.62 o                         
   0   6   6       2001.12       1887.25        54.41 o                         
   2   6   6          2.42         10.38         4.60 o                         
   4   6   6       3776.85       3702.24        30.57 o                         
   6   6   6       1618.64       1613.68        19.08 o                         
   8   6   6        126.88        136.17        10.16 o                         
  10   6   6        426.64        452.33        17.11 o                         
   1   7   6       4338.97       4219.15        23.94 o                         
   3   7   6       2852.25       2852.39        19.22 o                         
   5   7   6        809.87        873.77        13.87 o                         
   7   7   6       1898.16       2046.82        48.68 o                         
   9   7   6       1822.76       1873.92        26.91 o                         
   0   8   6       5902.13       6084.72        44.98 o                         
   2   8   6       8236.35       8249.83        42.65 o                         
   4   8   6       8275.14       8013.77        55.47 o                         
   6   8   6       5552.45       5504.25        36.98 o                         
   8   8   6       4163.06       4138.26        71.68 o                         
  10   8   6       1856.67       1823.40        27.38 o                         
   1   9   6        366.48        380.01        14.01 o                         
   3   9   6       5407.47       5221.34        34.52 o                         
   5   9   6       2668.13       2578.24        19.81 o                         
   7   9   6       1609.32       1650.92        20.32 o                         
   9   9   6        861.68        887.90        33.32 o                         
   0  10   6       4757.66       4596.45       118.63 o                         
   2  10   6       1850.27       1794.07        20.24 o                         
   4  10   6         45.31         63.05         5.94 o                         
   6  10   6         16.42         31.94         7.05 o                         
   8  10   6       1393.14       1488.43        22.13 o                         
   1  11   6       6621.13       6387.78        35.87 o                         
   3  11   6        924.76        972.38        12.11 o                         
   5  11   6       2830.44       2870.08        29.86 o                         
   7  11   6       2141.81       2083.82        23.50 o                         
   9  11   6        892.86        936.45        22.36 o                         
   0  12   6       6814.87       6835.22        55.82 o                         
   2  12   6       4981.12       4959.30        40.69 o                         
   4  12   6       5355.34       5325.57        41.87 o                         
   6  12   6       5877.74       5973.03        54.48 o                         
   8  12   6       3020.10       3016.75        49.53 o                         
   1  13   6        749.64        763.91        12.38 o                         
   3  13   6       2540.12       2507.87        25.88 o                         
   5  13   6       7912.74       7780.38        88.87 o                         
   7  13   6       1700.58       1761.13        38.64 o                         
   0  14   6        134.71        114.46        15.69 o                         
   2  14   6        196.20        189.13         8.53 o                         
   4  14   6        940.41        896.57        12.92 o                         
   6  14   6       1044.41        973.66        35.75 o                         
   8  14   6         33.37         40.23        12.03 o                         
   1  15   6       1080.14       1090.59        15.48 o                         
   3  15   6       1205.30       1303.83        22.06 o                         
   5  15   6        610.44        607.58        17.69 o                         
   7  15   6        974.22        903.77        17.91 o                         
   0  16   6       2865.46       2844.53       127.95 o                         
   2  16   6       5356.78       5286.78        88.29 o                         
   4  16   6       9224.72       9273.20        92.24 o                         
   6  16   6       6185.49       6312.65        44.70 o                         
   1  17   6       2478.38       2550.08        68.41 o                         
   3  17   6       3961.75       3990.77        40.67 o                         
   5  17   6       4704.84       4656.60        86.89 o                         
   0  18   6         13.80         20.70        11.24 o                         
   2  18   6         67.36         70.32         7.56 o                         
   4  18   6         31.66         28.81         7.95 o                         
   1  19   6        320.35        285.85        11.11 o                         
   3  19   6        856.61        873.21        15.63 o                         
   0  20   6       5032.32       4984.42        49.48 o                         
   2  20   6       4651.22       4604.94        50.24 o                         
   1   1   7       5000.41       5031.54        28.70 o                         
   3   1   7       3556.11       3503.17        36.78 o                         
   5   1   7       2085.49       2108.81        28.44 o                         
   7   1   7       1607.73       1672.24        19.51 o                         
   9   1   7       1003.70       1100.45        20.66 o                         
   0   2   7       8008.18       8185.76        68.63 o                         
   2   2   7       7675.40       7630.89        61.56 o                         
   4   2   7       2830.26       2844.31        23.19 o                         
   6   2   7       1754.24       1826.27        20.83 o                         
   8   2   7       3753.78       3865.09        36.55 o                         
   1   3   7       7518.83       7457.58        39.74 o                         
   3   3   7        969.85        974.41        16.66 o                         
   5   3   7         69.04         88.60         6.70 o                         
   7   3   7       1752.62       1789.97        29.69 o                         
   9   3   7       3670.08       3741.14        42.94 o                         
   0   4   7        274.32        308.93        10.60 o                         
   2   4   7        959.24        912.92        13.07 o                         
   4   4   7       2030.48       1942.91        20.19 o                         
   6   4   7        323.13        332.11        10.74 o                         
   8   4   7        206.16        233.72        11.64 o                         
   1   5   7       4863.49       4961.68        35.66 o                         
   3   5   7       1422.86       1415.43        28.35 o                         
   5   5   7        983.58        987.17        15.14 o                         
   7   5   7       1640.12       1601.65        20.27 o                         
   9   5   7       1759.12       1735.78        25.43 o                         
   0   6   7      12107.50      11798.75        91.67 o                         
   2   6   7       2796.98       2843.11        38.68 o                         
   4   6   7        952.13       1035.31        13.39 o                         
   6   6   7       2947.26       2870.16        27.60 o                         
   8   6   7       2088.84       2039.47        42.42 o                         
   1   7   7       3452.32       3428.60        22.28 o                         
   3   7   7       1469.28       1410.55        18.82 o                         
   5   7   7       1648.07       1575.20        30.95 o                         
   7   7   7       1842.60       1821.09        25.33 o                         
   0   8   7        864.97        845.26        16.96 o                         
   2   8   7        478.54        504.07        10.52 o                         
   4   8   7        593.74        559.52        10.76 o                         
   6   8   7        648.87        580.94        13.17 o                         
   8   8   7        773.43        841.97        24.20 o                         
   1   9   7       1156.09       1220.10        23.35 o                         
   3   9   7       1619.28       1607.26        16.66 o                         
   5   9   7       1491.59       1479.48        16.57 o                         
   7   9   7       1214.10       1193.44        22.46 o                         
   0  10   7       3645.87       3567.29       158.34 o                         
   2  10   7       4108.57       4044.34        37.08 o                         
   4  10   7       3091.87       3084.54        28.76 o                         
   6  10   7       2277.07       2317.39        26.04 o                         
   8  10   7       2505.94       2512.17        97.33 o                         
   1  11   7       1725.53       1629.96        31.56 o                         
   3  11   7       3317.92       3147.59        41.38 o                         
   5  11   7       3576.68       3551.82        25.92 o                         
   7  11   7       1743.01       1649.38        29.43 o                         
   0  12   7        210.35        279.61        39.71 o                         
   2  12   7        388.30        409.20        11.21 o                         
   4  12   7        228.59        221.17         8.90 o                         
   6  12   7        108.49        135.18         9.00 o                         
   1  13   7        486.86        522.16        20.31 o                         
   3  13   7       3057.24       3075.90        28.30 o                         
   5  13   7       3614.73       3659.44        28.95 o                         
   0  14   7       1724.52       1741.98        25.91 o                         
   2  14   7       4042.45       4038.74        46.98 o                         
   4  14   7       3436.13       3458.58        25.57 o                         
   1  15   7       1582.61       1545.64        19.67 o                         
   3  15   7       1481.40       1491.08        42.86 o                         
   5  15   7        913.28        960.11        17.61 o                         
   0  16   7         52.94         37.90        12.75 o                         
   2  16   7        364.62        352.23        12.95 o                         
   4  16   7         17.17         25.76         8.53 o                         
   1  17   7       1803.11       1844.84        36.51 o                         
   0   0   8      20343.59      19717.49       179.42 o                         
   2   0   8       9588.54       9531.85       100.71 o                         
   4   0   8       1589.13       1612.13        29.90 o                         
   6   0   8       2326.81       2266.36        33.82 o                         
   1   1   8      15618.51      15064.82        80.39 o                         
   3   1   8       1871.72       1867.22        20.51 o                         
   5   1   8       1627.79       1614.30        32.69 o                         
   7   1   8       2916.10       2843.88        54.62 o                         
   0   2   8        801.32        715.54        16.67 o                         
   2   2   8        107.44        154.96        16.71 o                         
   4   2   8        173.53        182.32        17.12 o                         
   6   2   8         37.86         44.27         9.34 o                         
   1   3   8       6404.43       6222.57        37.95 o                         
   3   3   8       4682.64       4597.88        44.87 o                         
   5   3   8       1556.89       1523.22        33.37 o                         
   7   3   8       3037.70       2996.36        60.71 o                         
   0   4   8       5121.36       5132.67        46.15 o                         
   2   4   8       3891.50       3824.88        32.46 o                         
   4   4   8       2351.67       2308.17        27.06 o                         
   6   4   8       2213.41       2147.70        46.13 o                         
   1   5   8       5388.71       5306.80        53.48 o                         
   3   5   8       1587.41       1524.68        26.32 o                         
   5   5   8        325.68        360.06        13.47 o                         
   7   5   8       1330.79       1282.98        23.63 o                         
   0   6   8        225.91        280.56        12.26 o                         
   2   6   8         50.78         64.15         7.01 o                         
   4   6   8          4.89         21.51         6.65 o                         
   6   6   8          5.67         29.51         7.58 o                         
   1   7   8        225.33        287.09         9.25 o                         
   3   7   8       3175.55       3000.60        28.15 o                         
   5   7   8       3508.05       3445.83        89.41 o                         
   0   8   8       1310.92       1290.91        31.37 o                         
   2   8   8       1228.76       1203.64        21.09 o                         
   4   8   8       1204.92       1239.90        39.62 o                         
   6   8   8       1169.77       1199.56        28.44 o                         
   1   9   8       1915.85       1863.80        19.52 o                         
   3   9   8       2591.27       2448.24        23.43 o                         
   5   9   8        737.25        734.30        16.42 o                         
   0  10   8          0.14         15.43         8.89 o                         
   2  10   8         29.92         28.94         6.34 o                         
   4  10   8        242.97        238.11        10.00 o                         
   1  11   8        713.36        735.10        15.76 o                         
   3  11   8       1004.02       1029.99        15.99 o                         
   0  12   8       2846.85       2745.73        39.32 o                         
   2  12   8       2827.20       2763.65        26.34 o                         
   4  12   8       2585.69       2581.48        26.54 o                         
   1  13   8       2312.75       2253.17        28.87 o                         
   3  13   8       4044.93       3835.15        40.21 o                         
   0  14   8        136.67        194.75        35.30 o                         
   1   1   9        725.62        788.59        15.31 o                         
   3   1   9        836.04        847.48        17.08 o                         
   0   2   9       2591.97       2938.46        34.96 o                         
   2   2   9       4462.83       4585.28        75.48 o                         
   4   2   9       4699.44       4646.49        57.10 o                         
   1   3   9       2165.59       2000.72        26.67 o                         
   3   3   9       1150.76       1179.83        25.19 o                         
   0   4   9         23.87         21.18        12.75 o                         
   2   4   9         58.52         40.29         8.70 o                         
   4   4   9          9.39         35.26         9.74 o                         
   1   5   9       1423.89       1392.16        22.50 o                         
   3   5   9         65.60         86.51        10.19 o                         
   0   6   9       5541.39       5387.05        55.34 o                         
   2   6   9       2129.94       2142.22        25.38 o                         
   1   7   9        221.33        219.11        13.02 o                         
   0   8   9        136.18        147.40        14.10 o                         
                                                                                
